# Supplementary material for: Genetic Diversity, Population Structure, and Parentage Analysis of Croatian Grapevine Germplasm
Source: Genes (Basel). 2020 Jul 2;11(7):737. doi: 10.3390/genes11070737 (PMC7397172; doi:10.3390/genes11070737)
Supplement: Supplementary file 1 [file genes-11-00737-s001.zip › Table S1.xlsx]

## Sheet: Table S1
Table S1: List of 212 Vitis vinifera L. subsp. sativa accessions including their codes, presumed varietal names, skin color, grape utilization, sampling collection, main cultivation region, conservation status and types of analyses conducted
No.	Accession/variety name	Code	Skin color †	Grape’s main use ‡	Collection §	Cultivation region ¶	Conservation status ††	Analysis type ‡‡
1	Unknown 1	1IPT	B	W	IPT	IHP	DD	SSR 9
2	Unknown 2	2IPT	B	W	IPT	IHP	DD	SSR 9
3	Unknown 3	3IPT	B	W	IPT	IHP	DD	SSR 9+SSR 29+SNP+cpSSR
4	Unknown 4	4IPT	B	W	IPT	IHP	DD	SSR 9+SSR 29+SNP+cpSSR
5	Plavina istarska	5IPT	Rs	W	IPT	IHP	CR	SSR 9+SSR 29+cpSSR
6	Garganja	6IPT	B	W	IPT	IHP	CR	SSR 9+SNP
7	Unknown 5	7IPT	N	W	IPT	IHP	DD	SSR 9
8	Plavinica	8IPT	N	W	IPT	IHP	LC	SSR 9
9	Duranija	9IPT	B	W	IPT	IHP	EN	SSR 9+SSR 29+SNP+cpSSR
10	Jarbola	10IPT	B	W	IPT	IHP	EN	SSR 9
11	Borgonja	11IPT	N	W	IPT	IHP	VU	SSR 9+SSR 29+SNP+cpSSR
12	Unknown 6	12IPT	N	W	IPT	IHP	DD	SSR 9+SSR 29+cpSSR
13	Muškat ruža porečki	13IPT	Rg	W	IPT	IHP	NT	SSR 9+SSR 29+SNP+cpSSR
14	Hrvatica	14IPT	N	W	IPT	IHP	VU	SSR 9
15	Teran	15IPT	N	W	IPT	IHP	LC	SSR 9 + SNP
16	Malvazija istarska	16IPT	B	W	IPT	IHP	LC	SSR 9
17	Muškat momjanski	17IPT	B	W	IPT	IHP	LC	SSR 9+SSR 29+SNP+cpSSR
18	Surina	18IPT	Rs	W	IPT	IHP	CR	SSR 9
19	Opačevina	19IPT	B	W	IPT	IHP	DD	SSR 9
20	Popovo oko	20IPT	B	W	IPT	IHP	CR	SSR 9+SSR 29+SNP+cpSSR
21	Malvazija crvena	21IPT	B	W	IPT	IHP	CR	SSR 9
22	Cimaroša	22IPT	B	W	IPT	IHP	CR	SSR 9
23	Dolcin	23IPT	B	W	IPT	IHP	CR	SSR 9
24	Vela pergola	24IPT	B	W	IPT	IHP	CR	SSR 9
25	Unknown 7	25IPT	N	W	IPT	IHP	DD	SSR 9
26	Pagadebit istarski	26IPT	B	W	IPT	IHP	CR	SSR 9
27	Bašćan	KRK01	N	W	PGŽ	IHP	VU	SSR 9+SSR 29+SNP+cpSSR
28	Kamenina	KRK02	N	W	PGŽ	IHP	VU	SSR 9+SSR 29+SNP+cpSSR
29	Ošljevina	KRK03	B	W	PGŽ	IHP	CR	SSR 9+SSR 29+SNP+cpSSR
30	Plavčina Krk	KRK04	N	W	PGŽ	IHP	CR	SSR 9 + SNP
31	Volarovo	KRK06	B	W	PGŽ	IHP	CR	SSR 9+SSR 29+SNP+cpSSR
32	Trojiščina	KRK08	Rg	W	PGŽ	IHP	CR	SSR 9
33	Plavac krčki	Plavac krčki (KRK)	N	W	PGŽ	IHP	CR	SSR 9+SSR 29+SNP+cpSSR
34	Žumić	Žumić (KRK)	B	W	PGŽ	IHP	CR	SSR 9
35	Rušljin	Rušljin (KRK)	N	W	PGŽ	IHP	CR	SSR 9+SSR 29+SNP+cpSSR
36	Unknown Matulji	Nep.Matulji (KRK)	N	W	PGŽ	IHP	DD	SSR 9+SSR 29+SNP+cpSSR
37	Brajdica	Brajdica (KRK)	B	W	PGŽ	IHP	EN	SSR 9
38	Debejan	Debejan (KRK)	N	W	PGŽ	IHP	EN	SSR 9
39	Žutozelen	KRK15	B	W	PGŽ	IHP	DD	SSR 9+SSR 29+SNP+cpSSR
40	Sansigot	KRK27	N	W	PGŽ	IHP	VU	SSR 9+SSR 29+SNP+cpSSR
41	Plava Lovora	4-SK	N	W	IJK	DAL	CR	SSR 9+SSR 29+SNP+cpSSR
42	Vrškajica	6-SK	B	W	IJK	DAL	CR	SSR 9+SSR 29+SNP+cpSSR
43	Crna Brajda	8-SK	C	W	IJK	DAL	CR	SSR 9
44	Vugava Bijela Omiška	10-SK	B	W	IJK	DAL	CR	SSR 9+SSR 29+SNP+cpSSR
45	Vugava Crvena Omiška	11-SK	Rg	W	IJK	DAL	CR	SSR 9+SSR 29+SNP+cpSSR
46	Gnjatonja	12-SK	B	W	IJK	DAL	CR	SSR 9+SSR 29+SNP+cpSSR
47	Terin	13-SK	N	W	IJK	DAL	CR	SSR 9+SSR 29+SNP+cpSSR
48	Svrdlovina crna	17-SK	N	W	IJK	DAL	CR	SSR 9+SSR 29+SNP+cpSSR
49	Okatica crna	19-SK	N	W	IJK	DAL	CR	SSR 9+SSR 29+SNP+cpSSR
50	Unknown purple	21-SK	Rg	W	IJK	DAL	CR	SSR 9+SSR 29+SNP+cpSSR
51	Palaruša bijela	22-SK	B	W	IJK	DAL	CR	SSR 9+SNP
52	Okatica bijela	23-SK	B	W	IJK	DAL	CR	SSR 9+SSR 29+SNP+cpSSR
53	Silbijanac	25-SK	B	W/T	IJK	DAL	CR	SSR 9
54	Maraština omiška	26-SK	B	W	IJK	DAL	NT	SSR 9+SSR 29+SNP+cpSSR
55	Divljak	ZAG01	B	W	ZAG	SJZ	DD	SSR 9
56	Mirkovača	ZAG02	B	W	ZAG	SJZ	CR	SSR 9+SSR 29+SNP
57	Belina svetokriška	ZAG04	B	W	ZAG	SJZ	CR	SSR 9+SSR 29+SNP
58	Ranfol	ZAG05	B	W	ZAG	SJZ	CR	SSR 9
59	Dišeća ranina	ZAG08	B	W/T	ZAG	SJZ	EN	SSR 9
60	Kavčina	ZAG10	N	W	ZAG	SJZ	NT	SSR 9+SSR 29+SNP+cpSSR
61	Belina Mala	ZAG11	B	W	ZAG	SJZ	DD	SSR 9+SSR 29+SNP+cpSSR
62	Belina pikasta	ZAG13	B	W	ZAG	SJZ	DD	SSR 9+SSR 29+SNP
63	Belina starohrvatska	ZAG16	B	W	ZAG	SJZ	EN	SSR 9+SSR 29+SNP+cpSSR
64	Sokol	ZAG21	B	W/T	ZAG	SJZ	EN	SSR 9
65	Volovina	ZAG26	Rg	W/T	ZAG	SJZ	CR	SSR 9+SSR 29+cpSSR
66	Ranfol	ZAG27	B	W	ZAG	SJZ	NT	SSR 9
67	Modra kosovina	ZAG30	N	W	ZAG	SJZ	CR	SSR 9+SSR 29+SNP+cpSSR
68	Moslavac	ZAG32	B	W	ZAG	SJZ	LC	SSR 9
69	Belina Šemnička	ZAG34	B	W	ZAG	SJZ	DD	SSR 9+SSR 29
70	Kozjak bijeli	ZAG42	B	W/T	ZAG	SJZ	DD	SSR 9+SSR 29+SNP+cpSSR
71	Belina smudna	ZAG48	B	W	ZAG	SJZ	DD	SSR 9+SNP
72	Belina Hižakovec	ZAG51	B	W	ZAG	SJZ	DD	SSR 9+SSR 29+SNP+cpSSR
73	Malvasia Dubrovačka	2-A	B	W	AFZ	DAL	NT	SSR 9+SSR 29+SNP+cpSSR
74	Teran	2-B	N	W	AFZ	IHP	LC	SSR 9+SSR 29+cpSSR
75	Dolčin	2-D	B	W	AFZ	IHP	CR	SSR 9+SSR 29+SNP+cpSSR
76	Kraljevina	2-E	Rs	W	AFZ	SJZ	LC	SSR 9+SSR 29+SNP+cpSSR
77	Garganja	2-H	B	W	AFZ	IHP	CR	SSR 9+SSR 29+cpSSR
78	Šipelj	2-I	B	W	AFZ	SJZ	VU	SSR 9+SSR 29+SNP+cpSSR
79	Bijela Brajdica	2-J	B	W	AFZ	IHP	EN	SSR 9+SSR 29+SNP+cpSSR
80	Stara Brančevka	2-K	B	W	AFZ	SPD	LC	2xSSR 9+SSR 29+SNP+cpSSR
81	Pršljivka	2-L	B	W	AFZ	SJZ	DD	SSR 9+SSR 29+SNP+cpSSR
82	Bogdanuša	3-A	B	W	AFZ	DAL	NT	SSR 9+SSR 29+SNP+cpSSR
83	Prč	3-B	B	W	AFZ	DAL	VU	SSR 9+SSR 29+SNP+cpSSR
84	Kuč	3-C	B	W	AFZ	DAL	NT	2xSSR 9+SSR 29+SNP+cpSSR
85	Drnekuša Vela	3-D	N	W	AFZ	DAL	EN	SSR 9
86	Petovka	3-E	B	W	AFZ	DAL	NT	2xSSR 9+SSR 29+SNP+cpSSR
87	Gegić	3-F	B	W	AFZ	DAL	NT	2xSSR 9
88	Silbijanac	3-G	B	W	AFZ	DAL	CR	2xSSR 9+SSR 29+SNP+cpSSR
89	Topol	3-H	B	W	AFZ	DAL	CR	2xSSR 9
90	Cipar	3-J	Rg	W/T	AFZ	DAL	CR	SSR 9+SSR 29+SNP+cpSSR
91	Lun	3-K	N	W	AFZ	DAL	DD	SSR 9
92	Stara Brajda	3-L	N	W	AFZ	IHP	VU	2xSSR 9+ SNP
93	Maraština	4-A	B	W	AFZ	DAL	LC	SSR 9+SSR 29+SNP+cpSSR
94	Babić	4-B	N	W	AFZ	DAL	LC	SSR 9+SSR 29+SNP+cpSSR
95	Plavina	4-C	N	W	AFZ	DAL	LC	SSR 9+SSR 29+SNP+cpSSR
96	Palaruša Hvarska	4-D	B	W	AFZ	DAL	CR	SSR 9
97	Lasina	4-E	N	W	AFZ	DAL	NT	SSR 9
98	Kujundžuša	4-F	B	W	AFZ	DAL	LC	SSR 9+SSR 29+SNP+cpSSR
99	Rudežuša	4-G	N	W	AFZ	DAL	NT	SSR 9+SSR 29+SNP+cpSSR
100	Galac	4-H	N	W	AFZ	DAL	CR	SSR 9
101	Gustopupica bibinjska	4-I	N	W	AFZ	DAL	CR	SSR 9
102	Šarica Trišnjavica	4-J	N	W	AFZ	DAL	CR	2xSSR 9+SSR 29+SNP+cpSSR
103	Ninska crvena	4-K	N	W	AFZ	DAL	DD	2xSSR 9+SNP
104	Gustopupica ninska	4-L	N	W	AFZ	DAL	CR	SSR 9+SSR 29+SNP+cpSSR
105	Glavanjuša	5-A	N	W	AFZ	DAL	EN	SSR 9+SSR 29+SNP+cpSSR
106	Dugovrst b.	5-B	B	W	AFZ	DAL	CR	SSR 9+SSR 29
107	Crljenak Viški	5-C	N	W	AFZ	DAL	CR	SSR 9
108	Palaruša Viška	5-D	B	W	AFZ	DAL	CR	SSR 9+SSR 29+SNP+cpSSR
109	Pavicić	5-E	N	W	AFZ	DAL	VU	SSR 9+SSR 29+SNP+cpSSR
110	Bak	5-F	N	W	AFZ	DAL	CR	2xSSR 9
111	Žumić	5-G	B	W	AFZ	IHP	CR	2xSSR 9+SSR 29+SNP+cpSSR
112	Bilan	5-H	B	W	AFZ	IHP	CR	SSR 9+SSR 29+SNP+cpSSR
113	Beretinjok	5-I	B	W	AFZ	DAL	CR	SSR 9+SSR 29+SNP+cpSSR
114	Vlaški Crljenak Brač	5-J	N	W	AFZ	DAL	NT	SSR 9+SSR 29+SNP+cpSSR
115	Muškat Ruža omiški	5-K	N	W	AFZ	DAL	DD	2xSSR 9
116	Muškat bijeli Omiški	5-L	B	W	AFZ	DAL	DD	2xSSR 9
117	Pošip b.	6-A	B	W	AFZ	DAL	LC	SSR 9+SSR 29+SNP+cpSSR
118	Zlatarica blatska	6-B	B	W	AFZ	DAL	CR	SSR 9+SSR 29+SNP+cpSSR
119	Zlatarica vrgorska	6-C	B	W	AFZ	DAL	VU	SSR 9+SSR 29+SNP+cpSSR
120	Pošip c.	6-D	N	W	AFZ	DAL	CR	SSR 9+SSR 29+SNP+cpSSR
121	Zelenjak c.	6-E	N	W	AFZ	DAL	DD	SSR 9+SSR 29+SNP+cpSSR
122	Cetinka	6-F	B	W	AFZ	DAL	NT	SSR 9+SSR 29+SNP+cpSSR
123	Mladenka	6-G	B	W	AFZ	DAL	VU	SSR 9+SSR 29+SNP+cpSSR
124	Frmentum	6-H	B	W	AFZ	DAL	CR	SSR 9+SSR 29+SNP+cpSSR
125	Marinkovića Grozje	6-I	B	T	AFZ	DAL	DD	2xSSR 9+SSR 29+SNP+cpSSR
126	Ruža b.	6-J	B	W	AFZ	DAL	DD	SSR 9+SSR 29+SNP+cpSSR
127	Ruža b. II	6-K	B	W	AFZ	DAL	DD	SSR 9+SSR 29+SNP+cpSSR
128	Siložder	6-L	N	W	AFZ	DAL	CR	2xSSR 9+SSR 29+SNP+cpSSR
129	Plavac mali	7-A	N	W	AFZ	DAL	LC	SSR 9+SSR 29+SNP+cpSSR
130	Dobričić	7-B	N	W	AFZ	DAL	VU	SSR 9+SSR 29+SNP+cpSSR
131	Plavac mali Sivi	7-C	Rg	W	AFZ	DAL	CR	SSR 9+SSR 29+SNP+cpSSR
132	Ljutun	7-E	N	W	AFZ	DAL	VU	SSR 9+SSR 29+SNP+cpSSR
133	Vranac	7-G	N	W	AFZ	DAL	LC	SSR 9
134	Glavinuša	7-H	N	W	AFZ	DAL	NT	SSR 9+SSR 29+SNP+cpSSR
135	Ninčuša	7-I	N	W	AFZ	DAL	NT	SSR 9+SSR 29+SNP+cpSSR
136	Babica	7-J	N	W	AFZ	DAL	NT	SSR 9+SSR 29+SNP+cpSSR
137	Mijajuša	7-K	N	W	AFZ	DAL	CR	SSR 9+SSR 29+SNP+cpSSR
138	Mekuja	7-L	B	W	AFZ	DAL	CR	SSR 9+SSR 29+SNP+cpSSR
139	Tribidrag	8-A	N	W	AFZ	DAL	NT	SSR 9+SSR 29+SNP+cpSSR
140	Zadarka	8-C	N	W	AFZ	DAL	EN	SSR 9+SSR 29+SNP+cpSSR
141	Grk	8-D	B	W	AFZ	DAL	NT	SSR 9+SSR 29+SNP+cpSSR
142	Oskorušica	8-E	N	W	AFZ	DAL	VU	SSR 9
143	Krstičevica	8-F	B	W	AFZ	DAL	CR	SSR 9+SSR 29+SNP+cpSSR
144	Šemperinka	8-G	N	W	AFZ	DAL	DD	2xSSR 9 + SNP
145	Cibib	8-I	B	W	AFZ	DAL	CR	SSR 9+SSR 29+SNP+cpSSR
146	Plavec žuti	8-J	B	W	AFZ	SJZ	VU	SSR 9+SSR 29+SNP+cpSSR
147	Bumba b. Zaton	8-K	B	W	AFZ	DAL	EN	SSR 9+SSR 29+SNP+cpSSR
148	Babica plosnata	8-L	N	W	AFZ	DAL	CR	SSR 9+SSR 29+SNP+cpSSR
149	Tribidrag	9-A	N	W	AFZ	DAL	NT	SSR 9 + SSR 29
150	Malvazija istarska	9-D	B	W	AFZ	IHP	LC	SSR 9
151	Ranfol	9-E	B	W	AFZ	SJZ	NT	SSR 9+SSR 29+SNP+cpSSR
152	Drnekuša mala	9-F	N	W	AFZ	DAL	CR	SSR 9+SSR 29+SNP+cpSSR
153	Kadarun Konavle	9-I	N	W	AFZ	DAL	NT	SSR 9+SSR 29+SNP+cpSSR
154	Lelekuša	9-J	Rg	W	AFZ	DAL	DD	SSR 9+SSR 29+SNP+cpSSR
155	DIšeća Ranina	9-K	B	W/T	AFZ	SJZ	EN	SSR 9+SSR 29+SNP+cpSSR
156	Moslavac	9-L	B	W	AFZ	SJZ	NT	SSR 9+SSR 29+SNP+cpSSR
157	Škrlet	10-A	B	W	AFZ	SJZ	LC	SSR 9+SSR 29+SNP+cpSSR
158	Plavčina	10-B	Rg	W	AFZ	IHP	CR	SSR 9+SSR 29+cpSSR
159	Debejan	10-C	N	W	AFZ	IHP	EN	SSR 9+SSR 29+SNP+cpSSR
160	Beli Debejan	10-D	B	W	AFZ	IHP	CR	SSR 9+SSR 29+SNP+cpSSR
161	Susac	10-E	N	W	AFZ	IHP	VU	2xSSR 9
162	Jarbola	11-A	B	W	AFZ	IHP	EN	SSR 9+SSR 29+SNP+cpSSR
163	Trojišćina	11-B	Rg	W	AFZ	IHP	CR	SSR 9+SSR 29+SNP+cpSSR
164	Divjaka	11-D	B	W	AFZ	DAL	CR	2xSSR 9+SSR 29+SNP+cpSSR
165	Mejsko Bijelo	11-E	B	W	AFZ	IHP	CR	2xSSR 9+SSR 29+SNP+cpSSR
166	Verdić	11-F	B	W	AFZ	IHP	DD	2xSSR 9+SSR 29+SNP+cpSSR
167	Malvazija istarska	12-A	B	W	AFZ	IHP	LC	SSR 9+SSR 29+SNP+cpSSR
168	Sokol	12-B	B	W/T	AFZ	SJZ	LC	SSR 9+SSR 29+SNP+cpSSR
169	Plavina bijela Ninska	12-C	B	W	AFZ	DAL	CR	SSR 9
170	Magrovina	12-D	N	W	AFZ	IHP	CR	SSR 9+SSR 29+SNP+cpSSR
171	Sansigot	12-E	N	W	AFZ	IHP	VU	2xSSR 9
172	Svjetljak	12-G	B	W	AFZ	SJZ	CR	SSR 9+SSR 29+SNP+cpSSR
173	Žlahtina	15-A	B	W	AFZ	IHP	LC	SSR 9+SSR 29+SNP+cpSSR
174	Žilavka	15-B	B	W	AFZ	DAL	LC	2xSSR 9
175	Žilavka	15-B/1	B	W	AFZ	DAL	LC	SSR 9+SSR 29+cpSSR
176	Krkošija	15-C	B	W	AFZ	DAL	LC	SSR 9+SSR 29+SNP+cpSSR
177	Vranac	15-F	N	W	AFZ	DAL	LC	SSR 9+SSR 29+SNP+cpSSR
178	Debit	15-G	B	W	AFZ	DAL	LC	SSR 9+SSR 29+SNP+cpSSR
179	Vrbić	16-A	B	W	AFZ	IHP	LC	SSR 9
180	Malvasija Župska	24-B	B	W	AFZ	DAL	CR	SSR 9+SSR 29+SNP+cpSSR
181	Šljiva	26-A	N	W	AFZ	DAL	CR	SSR 9
182	Svrdlovina	27-A	N	W	AFZ	DAL	CR	2xSSR 9
183	Bljuzgavac	27-B	N	W	AFZ	SJZ, DAL	CR	SSR 9
184	Crnka	28-A	N	W	AFZ	DAL	CR	SSR 9+SSR 29+SNP+cpSSR
185	Razaklija	28-B	N	W	AFZ	DAL	CR	SSR 9 + SNP
186	Bratkovina bijela	29-A	B	W	AFZ	DAL	EN	SSR 9+SSR 29+SNP+cpSSR
187	Bratkovina Crvena	30-A	Rs	W	AFZ	DAL	CR	SSR 9+SSR 29+SNP+cpSSR
188	Palagružanka	30-B	B	W	AFZ	DAL	CR	SSR 9
189	Kurtelaška	31-A	B	W	AFZ	DAL	VU	SSR 9+SSR 29+SNP+cpSSR
190	Krivaja Crvena	31-B	N	T	AFZ	DAL	CR	SSR 9+SSR 29+SNP+cpSSR
191	Tanetova Loza	32-A	B	W	AFZ	DAL	DD	SSR 9+SSR 29+SNP+cpSSR
192	Trnjak	34-A	N	W	AFZ	DAL	NT	SSR 9+SSR 29+SNP+cpSSR
193	Lipovina	24-A/2013	B	W	AFZ	SJZ	DD	SSR 9+SSR 29+cpSSR
194	Topol	3-H_novi	B	W	AFZ	DAL	CR	SSR 9
195	Muškatel	3-I/2013	B	W	AFZ	DAL	DD	SSR 9+SSR 29+cpSSR
196	Dugovrst bijeli	5-B/2013	B	W	AFZ	DAL	CR	SSR 9+SSR 29+SNP+cpSSR
197	Galac	4-H_novi	N	W	AFZ	DAL	CR	SSR 9+SSR 29+SNP+cpSSR
198	Gustopupica bibinjska	4-I_novi	N	W	AFZ	DAL	CR	SSR 9+SSR 29+SNP+cpSSR
199	Crljenak Viški	5-C_novi	N	W	AFZ	DAL	CR	SSR 9+SSR 29+SNP+cpSSR
200	Bljuzgavac	27-B_novi	N	W	AFZ	SJZ, DAL	CR	SSR 9+SSR 29+cpSSR
201	Palagružanka	30-B_novi	B	W	AFZ	DAL	CR	SSR 9+SSR 29+SNP+cpSSR
202	Pošipica	33-B/2013	B	W	AFZ	DAL	EN	SSR 9+SSR 29+cpSSR
203	Graševina	Graševina	B	W	AFZ	SJZ, SPD	LC	SSR 9+SSR 29+SNP+cpSSR
204	Kadarka	Kadarka	N	W	AFZ	SPD	VU	SSR 9+SSR 29+cpSSR
205	Portugizac	Portugizac	N	W	AFZ	SJZ	LC	SSR 9+SSR 29+cpSSR
206	Žerjavina	Žerjavina	Rg	W	AFZ	SJZ	LC	SSR 9+SSR 29+cpSSR
207	Klešćec	Klešćec	B	W	in situ	SJZ	EN	SSR 9+SSR 29+cpSSR
208	Šemperinka bijela	R5	B	W	in situ	DAL	CR	SSR 9+SSR 29+cpSSR
209	Okatica vrgorska	VRG08	B	W	in situ	DAL	CR	SSR 9+SSR 29+SNP+cpSSR
210	Unknown pink	VRG10	Rs	W	in situ	DAL	DD	SSR 9+SSR 29+SNP+cpSSR
211	Vugava	Vugava	B	W	in situ	DAL	NT	SSR 9+SSR 29+cpSSR
212	Brunac	Brunac	Rs	T	in situ	DAL	CR	SSR 9+SSR 29+cpSSR
†: According to OIV 225 descriptor: N - blue black, B - green yellow, Rs - rose , Rg - red; ‡: W-wine grape, T - table grape, W/T-wine & table grape; §: IPT - Collection of Istrian varieties, Institute of Agriculture and Tourism Poreč; AFZ - National Collection of Autochthonous Varieties, University of Zagreb, Faculty of Agriculture; IJK- Collection of Dalmatian varieties, Institute for Adriatic …
