# Supplementary material for: Genetic Diversity, Population Structure, and Parentage Analysis of Croatian Grapevine Germplasm
Source: Genes (Basel). 2020 Jul 2;11(7):737. doi: 10.3390/genes11070737 (PMC7397172; doi:10.3390/genes11070737)
Supplement: Supplementary file 1 [file genes-11-00737-s001.zip › Table S2.xlsx]

## Sheet: Table S2
Table S2: List of reference Vitis accessions
Code	Variety	Use	Species
REF01	Traminer	wine grape	Vitis vinifera subsp. vinifera
REF02	Silvaner	wine grape	Vitis vinifera subsp. vinifera
REF03	Chardonnay	wine grape	Vitis vinifera subsp. vinifera
REF04	Trebbiano Toscano	wine & table grape	Vitis vinifera subsp. vinifera
REF05	Veltliner rot	wine grape	Vitis vinifera subsp. vinifera
REF06	Furmint	wine grape	Vitis vinifera subsp. vinifera
REF07	Mauzac	wine grape	Vitis vinifera subsp. vinifera
REF08	Muscat of Alexandria	table & wine grape	Vitis vinifera subsp. vinifera
REF09	Muscat a petits grains	wine & table grape	Vitis vinifera subsp. vinifera
REF10	Agiorgitico	wine grape	Vitis vinifera subsp. vinifera
REF11	Barbera	wine grape	Vitis vinifera subsp. vinifera
REF12	Portugieser blau	wine grape	Vitis vinifera subsp. vinifera
REF13	Touriga Nacional	wine grape	Vitis vinifera subsp. vinifera
REF14	Merlot	wine grape	Vitis vinifera subsp. vinifera
REF15	Cabernet Sauvignon	wine grape	Vitis vinifera subsp. vinifera
REF16	Cabernet Franc	wine grape	Vitis vinifera subsp. vinifera
REF17	Carignan	wine grape	Vitis vinifera subsp. vinifera
REF18	Mourvedre	wine grape	Vitis vinifera subsp. vinifera
REF19	Pinot noir	wine grape	Vitis vinifera subsp. vinifera
REF20	Admirable de Courtiller	wine & table grape	Vitis vinifera subsp. vinifera
REF21	Sultanine	table & wine grape	Vitis vinifera subsp. vinifera
REF22	Jacquez	rootstock	Aestivalis X Vinifera
REF23	Schwarzmann	rootstock	Vitis interspecies cross, Riparia X Rupestris
REF24	Fercal	rootstock	Vitis interspecies cross, Berlandieri Colombard 1 B X Richter 31
REF25	Kober 5 BB	rootstock	Vitis interspecies cross, Berlandieri X Riparia
REF26	Teleki 5 C	rootstock	Vitis interspecies cross,Berlandieri X Riparia
REF27	Millardet de Grasset 420 A	rootstock	Vitis interspecies cross, Berlandieri X Riparia
REF28	Couderc 3309	rootstock	Vitis interspecies cross, Riparia Tomenteux X Rupestris Martin
REF29	Millardet de Grasset 101-14	rootstock	Vitis interspecies cross, Riparia X Rupestris
REF30	Castel 216-3	rootstock	Vitis interspecies cross, Couderc 1616 X Rupestris du Lot
REF31	CouderC 1616	rootstock	Vitis interspecies cross, Solonis X Gloire de Montpellier
REF32	Malegue 44-53	rootstock	Vitis interspecies cross, Riparia grand glabre X Malegue 144
REF33	Richter 99	rootstock	Vitis interspecies cross, Berlandieri las Sorres X Rupestris du Lot
REF34	Richter 110	rootstock	Vitis interspecies cross, Berlandieri Resseguier 2 X Rupestris Martin
REF35	Ruggeri 140	rootstock	Vitis interspecies cross, Berlandieri Resseguier 2 X Rupestris du Lot
REF36	Paulsen 1103	rootstock	Vitis interspecies cross, Berlandieri Resseguier 2 X Rupestris du Lot
REF37	Vialla	rootstock	Vitis interspecies cross, Clinton x unknown
REF38	Romorantin	wine grape	Vitis vinifera subsp. vinifera
REF39	Mancin	wine grape	Vitis vinifera subsp. vinifera
REF40	Madeleine Royale	table grape	Vitis vinifera subsp. vinifera
REF41	Hans	wine grape	Vitis vinifera subsp. vinifera
REF42	Mavrodaphni	wine grape	Vitis vinifera subsp. vinifera
REF43	Rondinella	wine grape	Vitis vinifera subsp. vinifera
REF44	Alvarelhao	wine grape	Vitis vinifera subsp. vinifera
REF45	Vital	wine grape	Vitis vinifera subsp. vinifera
REF46	Salvador	wine grape	Vitis vinifera subsp. vinifera
REF47	Goethe 9	rootstock	Vitis vinifera subsp. vinifera
