# Supplementary material for: Genetic Diversity, Population Structure, and Parentage Analysis of Croatian Grapevine Germplasm
Source: Genes (Basel). 2020 Jul 2;11(7):737. doi: 10.3390/genes11070737 (PMC7397172; doi:10.3390/genes11070737)
Supplement: Supplementary file 1 [file genes-11-00737-s001.zip › Table S3.xlsx]

## Sheet: Table S3
Table S3: Primer sequences, chromosome positions, fluorophore, range, associated annealing temperatures and PCR and capillary electrophoresis arrangement of SSR and cpSSR loci used in this study
SSR locus	Primer seqeunce	Reference	Ta	SSR motif	Chromosome	Fluorophore	Range (bp)	Category	Sequencer Multiplex	PCR Multiplex
VVS2	F: CAGCCCGTAAATGTATCCATC	[66]	52°C	(GA)n	11	6-FAM (blue)	123-165	Cat. 1	1	1
	R: AAATTCAAAATTCTAATTCAACTGG
VVMD5	F: CTAGAGCTACGCCAATCCAA	[67]	52°C	(CT)nAT(CT)nATAG(AT)n	16	6-FAM (blue)	220-270		1	1
	R: TATACCAAAAATCATATTCCTAAA
VVMD7	F: AGAGTTGCGGAGAACAGGAT	[67]	52°C	(CT)n	7	VIC (green)	180-270		1	1
	R: CGAACCTTCACACGCTTGAT
VVMD27	F: GTACCAGATCTGAATACATCCGTAAGT	[68]	50°C	(CT)n	5	NED (yellow)	165-215		1	2
	R: ACGGGTATAGAGCAAACGGTGT
ssrVrZAG62	F: GGTGAAATGGGCACCGAACACACGC	[69]	50°C	(GA)n	7	PET (red)	180-220		1	2
	R: CCATGTCTCTCCTCAGCTTCTCAGC
ssrVrZAG79	F: AGATTGTGGAGGAGGGAACAAACCG	[69]	50°C	(GA)n	5	NED (yellow)	230-270		1	2
	R: TGCCCCCATTTTCAAACTCCCTTCC
VVMD25	F: TTCCGTTAAAGCAAAAGAAAAAGG	[68]	56°C	(CT)n	11	NED (yellow)	229-275		2	3
	R: TTGGATTTGAAATTTATTGAGGGG
VVMD28	F: AACAATTCAATGAAAAGAGAGAGAGAGA	[68]	56°C	(CT)n	3	6-FAM (blue)	210-283		2	3
	R: TCATCAATTTCGTATCTCTATTTGCTG
VVMD32	F: TATGATTTTTTAGGGGGGTGAGG	[68]	56°C	(CT)n	4	PET (red)	228-280		2	3
	R: GGAAAGATGGGATGACTCGC
VMC1b11	F:CTTTGAAAATTCCTTCCGGGTT	[70]	60°C	(GA)n	8	VIC (green)	165-208	Cat.2	3
	R:TATTCAAAGCCACCCGTTCTCT
VMC4f3	F: AAAGCACTATGGTGGGTGTAAA	[71]	60°C	(CT)nTT (CT)n	12	PET (red)	156-230		4
	R:TAACCAATACATGCATCAAGGA
VVIb01	F:TGACCCTCGACCTTAAAATCTT	[72]	56°C	(CT)n	2	VIC (green)	278-318		4
	R: TGGTGAGTGCAATGATAGTAGA
VVIh54	F:CCGCACTTGTGTTGAATTTCAG	[72]	56°C	(GA)n	13	NED (yellow)	139-187		4
	R:CAAACCGTTTTTACACCAGCAG
VVIn16	F:ACCTCTATAAGATCCTAACCTG	[72]	56°C	(CA)nCG (CA)n	18	6-FAM (blue)	141-175		5
	R:AAGGGAGTGTGACTGATATTTC
VVIn73	F:TACTTCACCTAACAATACAGCT	[72]	56°C	(CA)n	17	VIC (green)	254-269		5
	R:AATACATAAGGTGAAGATGCCT
VVIp31	F:TATCCAAGAGACAAATTCCCAC	[72]	56°C	(GA)n	19	NED (yellow)	158-210		3
	R:TTCTCTTGTTTCCTGCAAATGG
VVIp60	F:GGGGAATAACTAAATTGAGGAT	[72]	56°C	(TG)nA(GT)n(GA)n	1	6-FAM (blue)	291-348		3
	R:GTATGAATGCGGATAGTTTGTG
VVIq52	F:TAAAAGGATGGTAGATGACAGA	[72]	56°C	(CT)n	9	PET (red)	71-89		3
	R:ACAGGAAAGTGTTCAATGGTTA
VVIv37	F:GGTAGACCTTGAAATGAAGTAA	[72]	56°C	(TC)n(GT)n	10	PET (red)	141-181		9
	R:ATGCTGAAGTCACGTAATAGAA
VVIv67	F:TATAACTTCTCATAGGGTTTCC	[72]	56°C	(CA)nAT(CA)n(GA)nTT(GA)n(AG)n	15	6-FAM (blue)	305-386		4
	R:TTGGAGTCCATCAAATTCATCT
VVMD21	F:GGTTGTCTATGGAGTTGATGTTGC	[68]	56°C	(CT)nGAGAAGG(A)n	6	NED (yellow)	218-267		5
	R:GCTTCAGTAAAAAGGGATTGCG
VVMD24	F:GTGGATGATGGAGTAGTCACGC	[68]	56°C	(CT)n	14	PET (red)	200-226		5
	R:GATTTTAGGTTCATGTTGGTGAAGG
VCHR1b	F:AGATGGGTGGCATTAGCAAG	[73]	57°C	(ATCC)n	1	6-FAM (blue)	90-111	Cat.3	7
	R:TTATTTCCCTCCCTCGCTGT
VCHR2b	F: CCTCCTGCGAACAAGTCTGT	[73]	55°C	(AGCT)n	2	NED (yellow)	112-128		9
	R: GTTGCTGGATTTGTGGAAGG
VCHR4a	F:CAACTGGGATCCAAGACCTC	[73]	56°C	(AAAG)n	4	PET (red)	173-203		8
	R: CAGCTTCACAGGTAACCACA
VCHR7b	F:AAAGGGCCTAAACTCTTAATAACTTG	[73]	57°C	(ACAT)n	7	6-FAM (blue)	172-195		7
	R:TGCTTTATAGACACTAACCCACAAA
VCHR8b	F:TGTGTGATGTTTTGTCGATGG	[73]	56°C	(AAG)n	8	NED (yellow)	58-156		6
	R: TGAACCAAGTTCTAATTTACATTTCC
VCHR9a	F: GCGACAGCATCACTTCAATC	[73]	57°C	(AAG)n	9	PET (red)	87-117		8
	R: GAATTGCCAAGGACAAGGAG
VCHR10b	F:CCATGTCCAACCGAAACAAC	[73]	56°C	(AAC)n	10	VIC (green)	116-136		6
	R:CAGAAATCTCGTGTCGCTCA
VCHR11b	F:TGAGTTGAGCTATTGGCTTTGA	[73]	58°C	(AGAT)n	11	6-FAM (blue)	151-163		7
	R:AGCAACTCTGTCCATCCATGT
VCHR12a	F:GCTTTAAATGTTAGATTAGGGCACTC	[73]	57°C	(AATT)n	12	VIC (green)	126-146		7
	R:TCCATGTTGTTTGCTCTTTCC
VCHR14b	F: CAATTGAACACTTACACTCACAATCA	[73]	56°C	(ATC)n	14	6-FAM (blue)	176-243		6
	R: TGTGACTAAAGGTTATTAGCAGGA
VCHR16a	F:TTCATGTGTGACACCCCTTT	[73]	56°C	(AAAT)n	16	VIC (green)	100-167		8
	R:AATGTCCATGCTTCAAAATACC
VCHR17a	F:AGGAAGAGGATTGATCACCA	[73]	57°C	(AACC)n	17	PET (red)	170-184		7
	R:GTGCCAACCCTTGCACTATT
VCHR18a	F:TTCCCACCCGGTAAATATGA	[73]	57°C	(AAGG)n	18	NED (yellow)	151-192		7
	R:CATCCAAACATCACGCTGAG
VCHR19a	F:TGGATTCACCATTGTCCTCA	[73]	57°C	(AAG)n	19	PET (red)	121-150		7
	R:CGAGGATACCAACAAGAATGAA
cp SSR locus	Primer seqeunce	Reference	Ta	SSR motif	Region	Fluorophore		Category	Sequencer Multiplex
ccSSR-9	F:GAGGATACACGACAGARGGARTTG	[74]	58°C	(A)3(TA)11	ycf3 intron 2	VIC green)		Cat.4	7
	R:CCTATTACAGAGATGGTGYGATTT
cpSSR3	F:CAGACCAAAAGCTGACATAG	[75]	56°C	(T)10(AT)3	trnG(GCC) intron	6-FAM (blue)			6
	R:GTTTCATTCGGCTCCTTTAT
cpSSR5	F:TGTTCCAATATCTTCTTGTCATTT	[75]	53°C	(C)7 (T)10	rps2–rpoc2 intergenic spacer	6-FAM (blue)			8
	R:AGGTTCCATCGGAACAATTAT
cpSSR10	F:TTTTTTTTTAGTGAACGTGTCA	[75]	53°C	(T)14	rps19–rp12 intergenic spacer	NED (yellow)			7
	R:TTCGTCGDCGTAGTAAATAG
