# Supplementary material for: Genetic Diversity, Population Structure, and Parentage Analysis of Croatian Grapevine Germplasm
Source: Genes (Basel). 2020 Jul 2;11(7):737. doi: 10.3390/genes11070737 (PMC7397172; doi:10.3390/genes11070737)
Supplement: Supplementary file 1 [file genes-11-00737-s001.zip › Table S4.xlsx]

## Sheet: Table S4
Table S4: 47 SNP loci recommended for identification analyzed in this study and expected polymorphism
SNP	Expected polymorphism
SNP1003_336	A/C
SNP1015_67	A/G
SNP1027_69	C/T
SNP1035_226	C/T
SNP1079_58	A/G
SNP1119_176	A/C
SNP1127_70	G/T
SNP1157_64	A/T
SNP1215_138	C/T
SNP1229_219	G/C
SNP1323_155	A/C
SNP1347_100	A/G
SNP1349_174	A/G
SNP1399_81	A/G
SNP1411_565	A/T
SNP1445_218	A/G
SNP1453_40	A/G
SNP1471_179	C/T
SNP1513_153	C/T
SNP191_100	C/T
SNP197_82	A/C
SNP227_191	A/C
SNP259_199	A/T
SNP269_308	A/G
SNP325_65	A/T
SNP425_205	A/C
SNP447_244	C/T
SNP579_187	C/T
SNP581_114	A/G
SNP593_149	C/T
SNP613_315	C/T
SNP697_296	A/G
SNP819_210	A/T
SNP829_281	A/G
SNP873_244	C/T
SNP879_308	A/G
SNP895_382	A/T
SNP945_88	A/G
SNP947_288	A/G
VV10113	A/G
VV10329	C/T
VV10353	G/A
VV10992	A/T
VV12882	T/C
VV1617	A/C
VV9227	T/A
VV9920	A/G
CP4527_SNP*	T/G
* instead SNP555_132 from [38], taken from [77]
