# Supplementary material for: Genetic Diversity, Population Structure, and Parentage Analysis of Croatian Grapevine Germplasm
Source: Genes (Basel). 2020 Jul 2;11(7):737. doi: 10.3390/genes11070737 (PMC7397172; doi:10.3390/genes11070737)
Supplement: Supplementary file 1 [file genes-11-00737-s001.zip › Table S5.xlsx]

## Sheet: Table S5
Table S5: Determined status of the analyzed accessions
No.	Accession/variety name	Code	Status	Included in nonredundant set	Used for frequency calculations
1	Unknown 1	1IPT	VIII
2	Unknown 2	2IPT	VIII
3	Unknown 3	3IPT	VIII	*
4	Unknown 4	4IPT	VII / I	*	*
5	Plavina istarska	5IPT	II / III	*	*
6	Garganja	6IPT	II / III
7	Unknown 5	7IPT	VIII / III
8	Plavinica	8IPT	II / III
9	Duranija	9IPT	III	*	*
10	Jarbola	10IPT	II / I
11	Borgonja	11IPT	V	*
12	Unknown 6	12IPT	VII / III	*	*
13	Muškat Ruža Porečki	13IPT	V	*
14	Hrvatica	14IPT	II / IV
15	Teran	15IPT	II / III
16	Malvazija istarska	16IPT	II / I
17	Muškat momjanski	17IPT	V	*
18	Surina	18IPT	II / III
19	Opačevina	19IPT	VIII
20	Popovo oko	20IPT	VIII / III
21	Malvazija crvena	21IPT	III	*	*
22	Cimaroša	22IPT	V
23	Dolcin	23IPT	II / III
24	Vela pergola	24IPT	II / III
25	Unknown 7	25IPT	III
26	Pagadebit istarski	26IPT	II/ III
27	Bašćan	KRK01	II/ I	*	*
28	Kamenina	KRK02	II / IV	*	*
29	Ošljevina	KRK03	III	*	*
30	Plavčina Krk	KRK04	II / I
31	Volarovo	KRK06	I	*	*
32	Troiščina	KRK08	II / I
33	Plavac krčki	Plavac krčki (KRK)	I	*	*
34	Žumić	Žumić (KRK)	II / I
35	Rušljin	Rušljin (KRK)	I	*	*
36	Unknown Matulji	Nep.Matulji (KRK)	VII/ I	*	*
37	Brajdica	Brajdica (KRK)	II / I
38	Debejan	Debejan (KRK)	II / I
39	Žutozelen	KRK15	VII / I	*	*
40	Sansigot	KRK27	I	*	*
41	Plava Lovora	4-SK	I	*	*
42	Vrškajica	6-SK	I	*	*
43	Crna Brajda	8-SK	II / I
44	Vugava Bijela Omiška	10-SK	I	*	*
45	Vugava Crvena Omiška	11-SK	I	*	*
46	Gnjatonja	12-SK	II/ I
47	Terin	13-SK	I	*	*
48	Svrdlovina crna	17-SK	II / I	*	*
49	Okatica crna	19-SK	II / I	*	*
50	Unknown purple	21-SK	VII / I	*	*
51	Palaruša bijela	22-SK	II/ III
52	Okatica bijela	23-SK	II/ I
53	Silbijanac	25-SK	II / I
54	Maraština omiška	26-SK	II/ III	*	*
55	Divljak	ZAG01	II/ III
56	Mirkovača	ZAG02	I	*	*
57	Belina svetokriška	ZAG04	I	*	*
58	Ranfol	ZAG05	II / III
59	Dišeća ranina	ZAG08	II / I
60	Kavčina	ZAG10	II / III	*	*
61	Belina Mala	ZAG11	II / III	*	*
62	Belina pikasta	ZAG13	I	*	*
63	Belina starohrvatska	ZAG16	IV	*	*
64	Sokol	ZAG21	II / V
65	Volovina	ZAG26	V	*
66	Ranfol	ZAG27	II / III
67	Modra kosovina	ZAG30	IV	*	*
68	Moslavac	ZAG32	II / III
69	Belina Šemnička	ZAG34	I	*	*
70	Kozjak bijeli	ZAG42	III	*	*
71	Belina smudna	ZAG48	II / I
72	Belina Hižakovec	ZAG51	I	*	*
73	Malvasia Dubrovačka	2-A	V	*
74	Teran	2-B	II / III	*	*
75	Dolčin	2-D	II / III	*	*
76	Kraljevina	2-E	I	*	*
77	Garganja	2-H	II / III	*	*
78	Šipelj	2-I	I	*	*
79	Bijela Brajdica	2-J	II / I	*	*
80	Stara Brančevka	2-K	I	*	*
81	Pršljivka	2-L	I	*	*
82	Bogdanuša	3-A	I	*	*
83	Prč	3-B	I	*	*
84	Kuč	3-C	II / III
85	Drnekuša Vela	3-D	II / I
86	Petovka	3-E	II / I
87	Gegić	3-F	II / I
88	Silbijanac	3-G	II / I	*	*
89	Topol	3-H	VI	*
90	Cipar	3-J	V	*
91	Lun	3-K	II / III
92	Stara Brajda	3-L	II / I
93	Maraština	4-A	III	*	*
94	Babić	4-B	II / I	*	*
95	Plavina	4-C	II / III	*	*
96	Palaruša Hvarska	4-D	II / I
97	Lasina	4-E	II / I
98	Kujundžuša	4-F	I	*	*
99	Rudežuša	4-G	I	*	*
100	Galac	4-H	IX
101	Gustopupica bibinjska	4-I	IX
102	Šarica Trišnjavica	4-J	I	*	*
103	Ninska crvena	4-K	II / III
104	Gustopupica ninska	4-L	I	*	*
105	Glavanjuša	5-A	II / I	*	*
106	Dugovrst b.	5-B	VIII / I	*	*
107	Crljenak Viški	5-C	IX
108	Palaruša Viška	5-D	II / I	*	*
109	Pavicić	5-E	II / I	*	*
110	Bak	5-F	II / I
111	Žumić	5-G	II / I	*	*
112	Bilan	5-H	III	*	*
113	Beretinjok	5-I	II / III	*	*
114	Vlaški Crljenak Brač	5-J	II / I	*	*
115	Muškat Ruža omiški	5-K	V	*
116	Muškat bijeli Omiški	5-L	V	*
117	Pošip b.	6-A	I	*	*
118	Zlatarica blatska	6-B	I	*	*
119	Zlatarica vrgorska	6-C	III	*	*
120	Pošip c.	6-D	II / I	*	*
121	Zelenjak c.	6-E	I	*	*
122	Cetinka	6-F	I	*	*
123	Mladenka	6-G	I	*	*
124	Frmentum	6-H	III	*	*
125	Marinkovića Grozje	6-I	VII / V	*
126	Ruža b.	6-J	I	*	*
127	Ruža b. II	6-K	I	*	*
128	Siložder	6-L	II / I	*	*
129	Plavac mali	7-A	II / I	*	*
130	Dobričić	7-B	I	*	*
131	Plavac mali Sivi	7-C	II / I
132	Ljutun	7-E	I	*	*
133	Vranac	7-G	II / III
134	Glavinuša	7-H	I	*	*
135	Ninčuša	7-I	I	*	*
136	Babica	7-J	I	*	*
137	Mijajuša	7-K	III	*	*
138	Mekuja	7-L	I	*	*
139	Tribidrag	8-A	II / III	*	*
140	Zadarka	8-C	I	*	*
141	Grk	8-D	I	*	*
142	Oskorušica	8-E	II / I
143	Krstičevica	8-F	I	*	*
144	Šemperinka	8-G	II / III
145	Cibib	8-I	I	*	*
146	Plavec žuti	8-J	I	*	*
147	Bumba b. Zaton	8-K	II / III	*	*
148	Babica plosnata	8-L	II / I
149	Tribidrag	9-A	II / III
150	Malvazija istarska	9-D	II / I
151	Ranfol	9-E	II / III	*	*
152	Drnekuša mala	9-F	I	*	*
153	Kadarun Konavle	9-I	I	*	*
154	Lelekuša	9-J	II / I
155	Dišeća Ranina	9-K	II / I	*	*
156	Moslavac	9-L	II / III	*	*
157	Škrlet	10-A	I	*	*
158	Plavčina	10-B	II / I	*	*
159	Debejan	10-C	II / I	*	*
160	Beli Debejan	10-D	II / I	*	*
161	Susac	10-E	II/ I
162	Jarbola	11-A	II / I	*	*
163	Trojišćina	11-B	II / I	*	*
164	Divjaka	11-D	I	*	*
165	Mejsko Bijelo	11-E	I	*	*
166	Verdić	11-F	III	*	*
167	Malvazija istarska	12-A	II / I	*	*
168	Sokol	12-B	II / V	*
169	Plavina bijela Ninska	12-C	II / I
170	Magrovina	12-D	I	*	*
171	Sansigot	12-E	VIII	*
172	Svjetljak	12-G	II / I	*	*
173	Žlahtina	15-A	I	*	*
174	Žilavka	15-B	VI	*
175	Žilavka	15-B/1	I	*	*
176	Krkošija	15-C	I	*	*
177	Vranac	15-F	II / III	*	*
178	Debit	15-G	I	*	*
179	Vrbić	16-A	VIII
180	Malvasija Župska	24-B	I	*	*
181	Šljiva	26-A	II / I
182	Svrdlovina	27-A	II/ I
183	Bljuzgavac	27-B	IX
184	Crnka	28-A	I	*	*
185	Razaklija	28-B	I
186	Bratkovina bijela	29-A	II / III	*	*
187	Bratkovina Crvena	30-A	II / I	*	*
188	Palagružanka	30-B	IX
189	Kurtelaška	31-A	I	*	*
190	Krivaja Crvena	31-B	I	*	*
191	Tanetova Loza	32-A	I	*	*
192	Trnjak	34-A	I	*	*
193	Lipovina	24-A/2013	III	*	*
194	Topol	3-H_novi	II / III
195	Muškatel	3-I/2013	I	*	*
196	Dugovrst bijeli	5-B/2013	II / I	*	*
197	Galac	4-H_novi	I	*	*
198	Gustopupica bibinjska	4-I_novi	II / I
199	Crljenak Viški	5-C_novi	I	*	*
200	Bljuzgavac	27-B_novi	III	*	*
201	Palagružanka	30-B_novi	I	*	*
202	Pošipica	33-B/2013	II / III
203	Graševina	Graševina	V	*
204	Kadarka	Kadarka	V	*
205	Portugizac	Portugizac	V	*
206	Žerjavina	Žerjavina	V	*
207	Klešćec	Klešćec	I	*	*
208	Šemperinka bijela	R5	I	*	*
209	Okatica vrgorska	VRG08	II / I
210	Unknown pink	VRG10	III	*	*
211	Vugava	Vugava	I	*	*
212	Brunac	Brunac	I	*	*
Legend: I) unique genotype; II) synonym/duplicate in Croatia; III) synonym in neighboring countries (Slovenia, Italy, B&H, Hungary, Serbia, Montenegro, also some genotypes classified in the sub-proles Balcanica according to the Negrul (1938.); IV) synonym in distant countries; V) domesticated variety of known foreign origin; VI) intruder - intruder found within the true to type vines; VII) questi…
