# Supplementary material for: Genetic Diversity, Population Structure, and Parentage Analysis of Croatian Grapevine Germplasm
Source: Genes (Basel). 2020 Jul 2;11(7):737. doi: 10.3390/genes11070737 (PMC7397172; doi:10.3390/genes11070737)
Supplement: Supplementary file 1 [file genes-11-00737-s001.zip › Table S6.xlsx]

## Sheet: Table S6
Table S6: Microsatellite profiles for 36 SSR loci and chlorotypes for 127 presumed Croatian varieties
	Unknown 4		Plavina istarska		Duranija		Unknown 6		Vela pergola		Bašćan		Hrvatica		Ošljevina		Volarovo		Plavac krčki		Rušljin		Unknown Matulji		Svrdlovina crna		Mirkovača		Belina svetokriška		Kavčina		Belina Mala		Belina pikasta		Belina starohrvatska		Modra kosovina		Belina šemnička		Kozjak bijeli		Belina Hižakovec		Škrlet		Plavčina
VVS2	131	149	131	131	131	143	131	131	131	149	143	151	149	151	131	141	131	131	137	141	131	133	141	153	131	151	133	133	141	151	131	141	131	131	139	141	131	141	131	141	131	131	131	141	131	131	131	131	141
VVMD5	224	228	224	230	222	224	222	228	222	237	222	228	222	234	232	237	222	224	222	242	224	237	222	222	234	237	222	237	230	234	222	234	222	237	230	232	230	237	222	222	234	237	234	242	230	242	222	224	222
VVMD7	235	245	237	247	237	245	237	261	237	245	245	247	237	245	237	247	245	245	237	241	237	237	237	245	245	247	237	247	237	237	237	247	237	251	245	251	237	247	237	253	237	247	237	237	237	247	247	253	237
VVMD27	175	185	177	177	175	177	181	185	175	177	175	177	175	175	177	177	175	177	175	190	187	190	175	190	177	190	175	177	177	190	177	181	175	175	171	181	175	177	179	190	175	175	175	177	175	190	181	190	177
ssrVrZAG62	179	193	195	203	187	203	193	193	187	203	189	201	187	203	187	203	201	203	187	195	187	193	193	195	193	199	195	203	187	195	187	201	195	199	189	199	195	203	187	203	187	203	187	187	187	203	199	203	187
ssrVrZAG79	242	258	240	256	234	256	240	248	248	256	246	256	248	248	234	256	252	256	234	246	246	248	246	256	254	256	236	248	240	246	248	256	234	248	234	248	234	240	246	248	234	248	248	256	234	248	248	248	248
VVMD25	239	247	237	237	237	239	239	253	237	261	239	239	239	261	237	253	237	237	237	253	237	253	241	253	239	253	237	253	239	253	239	247	237	253	253	265	237	253	253	253	237	237	237	247	237	237	239	253	239
VVMD28	232	242	226	234	256	276	232	234	242	244	247	276	252	276	244	256	232	252	234	256	256	276	232	244	256	276	232	258	226	276	232	247	226	234	232	242	226	244	226	258	234	244	232	234	234	244	247	266	242
VVMD32	256	272	256	272	272	272	240	262	252	256	252	272	250	252	250	272	250	252	250	256	252	272	250	272	250	272	252	256	264	272	252	272	258	272	250	272	250	272	264	272	250	264	264	272	272	272	252	272	272
VMC1b11	191	203	185	203	189	203	191	203	191	203	203	203	185	203	185	203	203	203	185	191	185	203	201	203	203	203	203	203	189	203	201	203	189	203	191	191	189	203	201	203	189	203	201	203	203	203	191	203	185
VMC4f3	193	201	193	193	187	203	185	187	193	209	187	209	193	193	193	203	199	209	187	187	193	203	193	193	193	209	187	193	193	193	187	229	193	223	195	203	193	193	207	223	193	229	187	229	193	229	193	203	187
VVib01	309	317	313	313	309	313	309	317	309	313	309	309	309	313	309	313	313	317	309	313	313	313	309	313	307	309	317	317	309	313	309	313	309	313	313	313	313	317	309	309	313	313	313	313	313	313	307	309	309
VVih54	166	186	182	186	184	196	178	184	182	184	184	184	184	198	184	186	182	184	184	186	182	184	182	186	184	184	184	184	186	196	184	184	186	186	182	186	168	186	186	198	184	186	184	184	184	196	182	186	184
VVIn16	167	171	167	169	169	169	175	177	171	171	169	171	167	169	169	171	167	169	169	171	169	171	169	169	171	177	169	169	169	169	169	169	167	169	171	171	169	169	169	169	169	169	169	169	169	169	169	177	169
VVIn73	272	281	281	281	274	281	279	281	281	281	274	281	274	281	281	281	274	281	281	281	274	274	274	281	281	281	281	281	274	281	281	281	274	283	281	281	281	281	276	279	281	281	281	281	281	281	281	283	274
VVIp31	194	198	194	196	208	214	202	214	202	208	200	208	202	208	194	208	194	208	196	214	196	214	194	202	208	212	194	202	194	214	194	214	194	196	210	214	194	202	192	206	202	214	202	214	202	214	192	212	206
VVip60	333	340	337	342	337	337	334	337	333	337	335	342	321	333	321	337	333	340	333	342	337	342	333	337	333	337	334	348	333	340	333	342	337	348	329	337	337	340	340	344	333	340	333	344	333	348	337	340	335
VViq52	101	101	107	107	101	107	101	101	103	107	101	101	101	111	107	107	101	103	101	107	101	107	101	101	101	107	101	107	101	107	101	107	101	101	103	107	101	107	101	101	107	107	103	107	101	103	101	107	101
VViv37	165	165	165	165	163	165	n.a.	n.a.	165	167	167	173	161	167	161	173	n.a.	n.a.	161	165	165	165	n.a.	n.a.	163	165	161	165	n.a.	n.a.	165	173	155	165	169	179	165	173	165	173	n.a.	n.a.	163	173	161	173	155	165	163
VViv67	354	388	380	381	373	380	383	388	377	380	373	377	381	391	380	381	380	380	373	396	373	373	373	375	373	377	373	381	373	381	373	380	380	391	380	380	380	381	381	381	380	380	373	380	n.a.	n.a.	381	388	380
VVMD21	244	265	265	265	264	273	259	265	259	265	259	265	259	265	259	265	259	265	265	265	264	273	271	273	259	273	259	259	259	265	259	273	259	265	264	273	265	265	265	271	n.a.	n.a.	271	273	265	273	265	265	271
VVMD24	230	230	226	230	226	228	226	230	224	226	226	226	224	226	226	226	226	226	230	230	228	230	226	234	224	230	230	230	226	235	226	230	226	235	226	226	226	226	226	230	226	226	226	226	226	226	226	230	228
Vchr1b	128	128	116	128	124	128	112	116	124	124	124	124	116	116	n.a.	n.a.	116	128	124	128	128	128	116	128	124	128	116	116	128	128	128	128	116	128	116	116	128	128	128	128	128	128	116	128	128	128	116	128	124
Vchr2b	130	138	130	138	n.a.	n.a.	n.a.	n.a.	n.a.	n.a.	n.a.	n.a.	n.a.	n.a.	n.a.	n.a.	n.a.	n.a.	n.a.	n.a.	n.a.	n.a.	n.a.	n.a.	n.a.	n.a.	130	138	130	138	138	138	130	138	138	138	130	138	138	138	130	138	n.a.	n.a.	138	138	n.a.	n.a.	n.a.
Vchr4a	200	216	200	208	n.a.	n.a.	216	216	200	216	200	216	n.a.	n.a.	n.a.	n.a.	216	216	n.a.	n.a.	200	212	200	200	216	216	200	200	200	216	200	216	216	216	216	224	200	208	200	216	200	208	n.a.	n.a.	200	204	200	216	200
Vchr7b	197	205	201	205	n.a.	n.a.	197	205	201	205	n.a.	n.a.	n.a.	n.a.	205	205	205	205	197	201	201	205	197	205	189	197	197	205	189	205	197	201	189	197	189	197	201	205	197	205	197	205	197	201	201	205	189	189	189
Vchr8b	124	124	142	142	154	154	130	163	142	160	124	124	118	124	142	160	118	118	154	163	124	124	124	139	115	124	139	142	139	142	142	163	124	127	124	139	139	154	160	163	139	154	142	154	124	154	124	124	124
Vchr9a	117	120	133	136	108	133	117	136	108	108	117	130	108	117	136	142	108	130	130	133	130	133	108	136	117	130	108	130	130	136	130	130	130	136	130	133	108	136	108	130	130	136	130	133	130	130	108	117	108
Vchr10b	145	154	145	148	145	148	145	154	145	148	148	154	145	145	145	154	145	148	148	148	148	148	145	145	145	145	145	148	145	148	145	154	145	148	148	148	145	145	148	154	145	145	145	145	145	148	148	154	145
Vchr11b	177	177	177	177	175	177	173	175	173	181	181	181	173	181	175	177	177	177	173	177	175	181	173	181	175	181	175	181	175	177	n.a.	n.a.	173	175	179	179	177	177	173	175	173	177	173	173	173	177	175	175	n.a.
Vchr12a	157	157	153	161	n.a.	n.a.	153	162	153	161	n.a.	n.a.	n.a.	n.a.	153	157	153	161	153	161	153	161	157	161	161	161	153	161	153	161	153	161	153	161	161	161	153	157	153	162	153	153	153	153	153	157	153	161	161
Vchr14b	200	200	194	194	194	194	200	200	215	215	194	206	200	200	236	239	203	206	212	212	200	200	206	206	200	212	212	212	194	200	194	194	200	200	197	233	194	200	212	212	194	194	194	200	194	200	212	212	200
Vchr16a	118	130	130	138	130	138	178	186	130	138	130	130	130	130	130	138	130	138	130	130	138	138	130	138	130	130	138	138	130	184	130	158	130	186	126	126	138	186	130	138	130	184	130	130	130	138	130	138	138
Vchr17a	205	205	205	205	n.a.	n.a.	197	197	205	205	197	205	n.a.	n.a.	197	197	197	205	197	197	197	205	205	205	197	197	197	205	205	205	205	205	197	205	197	205	197	197	n.a.	n.a.	197	197	197	205	205	205	197	205	n.a.
Vchr18a	178	182	182	182	170	170	170	178	170	182	178	194	n.a.	n.a.	182	194	178	182	186	210	182	186	182	194	194	194	170	178	182	210	182	186	210	210	182	186	170	182	182	194	170	182	182	182	182	194	182	182	n.a.
Vchr19a	155	155	155	161	164	164	158	164	158	164	161	164	161	164	164	164	155	164	143	164	161	164	155	164	146	164	n.a.	n.a.	n.a.	n.a.	164	164	164	164	n.a.	n.a.	n.a.	n.a.	164	164	n.a.	n.a.	161	164	n.a.	n.a.	158	164	158
Chlorotype	D		C		n.d.		D		A		C		C		D		C		F		F		C		A		C		C		C		C		n.d.		C		E		C		C		C		D		n.d.
n.a. - not amplified; n.d. - not determined
[truncated: 207 more columns]
