# Supplementary material for: Genetic Diversity, Population Structure, and Parentage Analysis of Croatian Grapevine Germplasm
Source: Genes (Basel). 2020 Jul 2;11(7):737. doi: 10.3390/genes11070737 (PMC7397172; doi:10.3390/genes11070737)
Supplement: Supplementary file 1 [file genes-11-00737-s001.zip › Table S7.xlsx]

## Sheet: Table S7
Table S7: SSR allele frequencies for 127 presumed Croatian varieties
Locus	Allele (bp) / frequency (%)
VVS2	123	131	133	135	137	139	141	143	147	149	151	153
	0.39	35.43	8.66	0.79	1.18	0.79	23.62	12.2	0.79	7.87	6.69	1.57
VVMD5	218	222	224	226	228	230	232	234	237	242
	1.18	33.46	22.44	0.39	6.3	7.09	4.33	5.51	12.6	6.69
VVMD7	231	235	237	241	243	245	247	251	253	261
	0.79	0.39	40.94	3.15	1.18	19.29	24.8	7.48	1.18	0.79
VVMD25	237	239	241	243	247	251	253	254	261	265
	36.61	26.38	1.18	0.79	5.91	0.39	23.62	0.39	4.33	0.39
VVMD27	171	175	177	179	181	185	187	190
	0.39	42.91	24.02	1.97	4.72	5.91	0.39	19.69
VVMD28	216	226	232	234	242	244	247	252	256	258	266	276
	0.39	7.48	11.02	12.99	12.6	9.06	16.54	5.12	17.32	1.18	0.79	5.51
VVMD32	240	250	252	256	258	262	264	272	274
	3.54	10.63	17.72	15.35	2.36	3.15	13.78	33.07	0.39
VrZAG62	179	185	187	189	190	191	193	199	201	203
	0.39	3.15	30.31	6.69	0.39	7.87	12.2	11.42	4.33	23.23
VrZAG79	234	236	240	242	244	246	248	252	254	256	258
	16.54	0.79	6.3	2.36	2.76	16.93	22.44	3.54	3.15	24.41	0.79
VViq52	101	103	105	107	111
	36.9	15.87	0.79	44.44	1.98
VVIp31	192	194	196	198	200	202	206	208	210	212	214	216
	2.36	13.39	13.78	0.79	4.33	18.9	7.87	18.9	2.36	2.36	14.57	0.39
VVip60	321	329	331	333	334	335	337	340	342	344	346	348
	3.63	0.4	0.4	29.44	1.21	6.85	28.23	4.03	18.55	0.81	4.03	2.42
VMC1b11	185	187	189	191	193	197	201	203	207	215
	15.6	0.8	10.8	10.8	7.2	3.6	8.8	37.6	3.6	1.2
VMC4f3	185	187	189	193	195	199	201	203	204	207	209	223	227	229	246
	0.79	16.93	0.79	41.34	0.39	3.15	0.39	15.75	0.39	4.72	5.91	1.97	4.72	2.36	0.39
VVih54	166	168	178	182	184	185	186	192	194	196	198	205
	0.4	7.94	0.79	11.9	42.86	4.76	15.87	2.78	0.4	10.32	1.59	0.4
VViv67	354	369	373	375	377	380	381	383	388	391	396	406
	0.4	1.59	25.4	1.59	9.92	28.97	13.1	1.59	6.75	9.92	0.4	0.4
VVib01	307	309	313	317	325
	3.54	33.07	48.43	11.02	3.94
VVMD24	224	226	228	230	234	235
	5.12	56.3	2.36	24.8	1.57	9.84
VVMD21	244	259	264	265	271	273	281
	0.4	19.84	1.59	56.35	5.95	15.48	0.4
VVIn16	167	169	171	175	177
	7.48	53.94	33.07	2.36	3.15
VVIn73	272	274	276	279	281	283	285
	0.39	15.35	0.39	0.79	81.1	1.57	0.39
VViv37	153	155	161	163	165	167	169	171	173	175	179	181	183
	0.94	4.72	14.62	8.02	44.34	2.36	0.47	1.42	15.09	0.47	6.13	0.47	0.94
Vchr8b	115	118	121	124	127	130	133	139	142	145	154	157	160	163	169
	1.6	8.8	5.2	26.4	5.2	2.4	0.4	13.2	12	1.6	10.8	0.8	8	3.2	0.4
Vchr10b	145	148	154
	44.05	44.84	11.11
Vchr14b	188	194	197	200	203	206	212	215	227	230	233	236	239
	0.8	20.8	0.4	41.6	4	4.4	14.4	4	2.8	2.8	0.4	2	1.6
Vchr4a	200	204	208	212	216	224
	38.7	0.43	10.87	3.48	46.09	0.43
Vchr9a	108	117	120	130	133	136	139	142
	35.32	7.54	0.79	24.21	13.89	16.27	1.19	0.79
Vchr16a	118	126	130	138	158	178	184	186
	0.79	4.33	68.11	19.29	3.15	1.18	0.79	2.36
Vchr19a	143	146	155	158	161	164	167	170
	1.69	1.27	11.86	12.29	22.03	49.15	0.42	1.27
Vchr17a	197	205
	34.87	65.13
Vchr18a	170	174	178	182	186	190	194	198	206	210
	12.3	0.41	10.25	35.25	12.7	0.82	7.38	0.41	0.41	20.08
Vchr1b	112	116	124	128
	2.05	36.07	18.85	43.03
Vchr7b	189	197	201	205
	14.05	30.99	26.03	28.93
Vchr11b	169	173	175	177	179	181
	0.46	27.98	22.02	27.52	0.92	21.1
Vchr12a	141	149	153	157	161	162
	0.41	1.24	32.23	16.12	45.04	4.96
Vchr2b	130	134	138	139
	18.55	2.42	75.81	3.23
