# Supplementary material for: Genetic Diversity, Population Structure, and Parentage Analysis of Croatian Grapevine Germplasm
Source: Genes (Basel). 2020 Jul 2;11(7):737. doi: 10.3390/genes11070737 (PMC7397172; doi:10.3390/genes11070737)
Supplement: Supplementary file 1 [file genes-11-00737-s001.zip › Table S8.xlsx]

## Sheet: Table S8
Table S8: 46 SNP profiles for 124 presumed Croatian varieties
	Unknown 3	Unknown 4	Duranija	Borgonja	Muškat Ruša Porečki	Muskat momjanski	Vela pergola	Bašćan	Hrvatica	Ošljevina	Volarovo	Plavac krčki	Rušljin	Unknown Matulji	Svrdlovina crna	Mirkovača	Belina svetokriška	Kavčina	Belina Mala	Belina pikasta	Belina starohrvatska	Modra kosovina	Kozjak bijeli	Belina Hižakovec	Škrlet	Plavčina	Debejan	Beli Debejan	Jarbola	Trojiščina	Divjaka	Mejsko Bijelo	Verdić	Malvazija istarska	Sokol	Malvasia dubrovačka	Teran	Dolčin	Kraljevina	Garganja	Šipelj	Bijela Brajdica	Stara Brančevka	Pršljivka	Bogdanuša	Prč	Silbijanac	Topol	Cipar
0049_SNP1003_336	A:C	A:C	A:C	C:C	C:C	C:C	C:C	C:C	C:C	C:C	C:C	A:C	A:A	C:C	C:C	C:C	A:C	A:A	C:C	A:A	C:C	A:C	A:C	A:C	C:C	A:A	C:C	C:C	C:C	C:C	A:A	A:C	A:C	C:C	A:C	A:C	A:C	C:C	C:C	A:C	A:C	C:C	A:A	C:C	C:C	A:C	C:C	C:C	C:C
0050_SNP1215_138e	C:T	C:C	T:T	C:C	C:T	C:C	C:C	C:T	T:T	C:T	T:T	T:T	T:T	T:T	C:T	C:T	C:T	T:T	C:T	C:C	C:T	C:C	C:T	C:C	C:T	T:T	C:T	C:T	C:T	C:T	T:T	C:T	T:T	T:T	T:T	C:T	C:C	C:T	C:T	C:C	C:C	C:T	C:T	C:T	C:C	C:T	C:T	T:T	T:T
0051_SNP1453_40e	A:G	A:A	A:A	A:A	A:G	A:G	A:A	A:G	A:A	A:G	A:A	A:G	A:G	A:A	A:A	A:A	A:A	G:G	A:A	A:G	A:A	A:A	A:G	A:A	A:A	A:G	A:A	A:A	A:A	A:G	A:A	A:G	A:A	A:A	A:G	A:A	A:A	A:A	A:A	A:A	A:A	A:G	A:G	A:A	A:A	G:G	A:G	A:A	G:G
0052_SNP325_65e	A:A	A:A	A:A	T:T	A:A	A:A	A:T	A:A	A:T	A:T	A:T	A:T	T:T	T:T	A:T	A:A	A:A	A:T	A:A	A:A	T:T	T:T	A:T	A:A	T:T	A:A	T:T	T:T	A:A	A:A	A:A	T:T	T:T	A:A	A:A	A:T	A:T	A:T	A:T	A:T	A:T	A:A	A:T	A:T	A:A	A:T	T:T	A:T	A:T
0053_SNP819_210e	A:T	A:T	T:T	A:T	T:T	T:T	T:T	A:T	T:T	A:T	A:T	T:T	T:T	A:T	T:T	T:T	A:T	T:T	A:A	A:T	A:T	T:T	T:T	T:T	T:T	T:T	A:T	A:T	A:T	T:T	T:T	T:T	A:T	T:T	T:T	T:T	T:T	A:T	A:T	T:T	T:T	T:T	T:T	T:T	A:T	A:T	A:T	A:T	A:T
0054_VVI_10329	T:T	T:T	C:T	T:T	T:T	T:T	C:T	C:C	T:T	C:C	C:T	C:T	T:T	C:T	C:T	C:C	C:C	C:T	C:T	C:C	C:C	C:T	T:T	C:C	C:T	C:T	C:C	C:T	C:T	C:T	T:T	C:T	T:T	C:T	T:T	T:T	T:T	C:T	C:C	T:T	T:T	C:T	C:C	C:C	C:T	T:T	C:T	T:T	C:T
0055_SNP1015_67	A:G	G:G	A:G	A:G	G:G	G:G	G:G	G:G	G:G	A:G	G:G	G:G	G:G	A:G	G:G	A:G	A:G	G:G	G:G	A:G	A:G	G:G	G:G	G:G	G:G	A:G	G:G	A:A	A:G	A:G	G:G	A:G	A:G	G:G	G:G	G:G	G:G	A:G	A:G	A:G	G:G	G:G	A:G	A:G	G:G	A:G	G:G	G:G	A:G
0056_SNP1229_219	G:C	C:C	C:C	G:C	C:C	C:C	C:C	G:C	G:C	C:C	G:C	C:C	G:C	C:C	G:C	G:C	G:C	G:C	C:C	G:C	G:C	C:C	C:C	C:C	C:C	G:C	G:C	C:C	G:C	G:C	C:C	C:C	G:C	C:C	G:C	C:C	G:G	G:C	G:C	G:C	G:C	C:C	G:C	G:C	C:C	C:C	G:C	C:C	G:C
0057_SNP1471_179	C:T	C:T	T:T	T:T	C:T	C:T	T:T	T:T	T:T	T:T	C:T	T:T	T:T	T:T	C:T	T:T	T:T	T:T	T:T	T:T	T:T	T:T	T:T	T:T	T:T	T:T	T:T	T:T	T:T	T:T	T:T	T:T	T:T	C:T	C:T	C:T	C:T	T:T	T:T	C:T	T:T	T:T	T:T	T:T	C:T	T:T	C:T	C:T	C:T
0058_SNP425_205	A:A	A:A	A:A	A:A	A:A	A:A	A:A	A:A	A:A	A:A	A:A	A:A	A:A	A:A	A:A	A:A	A:A	A:A	A:A	A:A	A:A	A:A	A:A	A:A	A:A	A:A	A:A	A:A	A:A	A:A	A:A	A:A	A:A	A:A	A:A	A:C	A:A	A:A	A:A	A:A	A:A	A:A	A:A	A:A	A:A	A:A	A:A	A:A	A:C
0059_SNP829_281	A:G	A:G	A:G	A:A	A:A	A:A	A:G	A:G	A:G	A:A	A:G	A:G	A:A	A:A	A:G	A:G	A:A	G:G	A:G	A:G	A:A	G:G	A:G	A:G	A:G	G:G	A:G	A:G	A:G	G:G	A:G	A:G	G:G	A:A	A:G	A:G	A:A	G:G	G:G	A:G	A:G	A:G	A:A	A:G	A:A	A:A	A:A	A:G	A:A
0060_VVI_10353	G:G	G:G	G:A	G:G	A:A	A:A	G:G	G:A	G:G	A:A	A:A	G:A	G:A	G:G	G:A	G:G	G:A	G:G	G:A	G:G	G:A	G:G	G:G	G:G	G:G	G:A	G:A	G:A	G:A	A:A	G:G	G:G	G:G	G:A	G:G	G:G	G:G	G:G	A:A	G:A	G:A	G:A	G:G	G:A	G:A	A:A	G:A	G:G	G:G
0061_SNP1027_69	C:T	C:T	C:C	C:T	C:T	C:C	C:T	C:T	C:C	C:T	C:C	C:C	C:T	T:T	C:T	T:T	C:T	C:C	T:T	C:C	C:T	C:C	C:C	C:T	C:T	C:C	T:T	C:C	C:T	C:T	C:C	C:C	C:C	C:C	T:T	T:T	C:T	C:T	C:T	T:T	C:T	C:C	C:T	T:T	C:C	C:C	C:T	C:C	C:T
0062_SNP1323_155e	A:C	A:C	C:C	C:C	A:C	C:C	A:C	C:C	A:C	A:C	C:C	A:C	A:C	C:C	C:C	C:C	C:C	C:C	C:C	A:C	C:C	C:C	A:C	A:C	A:C	C:C	C:C	C:C	C:C	A:C	C:C	C:C	A:C	A:C	C:C	C:C	A:C	A:C	C:C	A:C	A:C	A:C	A:C	C:C	C:C	A:C	A:C	A:C	A:C
0063_SNP1513_153e	C:T	C:T	C:T	C:T	C:T	C:T	C:C	C:T	C:T	C:C	C:T	T:T	C:T	T:T	T:T	C:T	C:T	T:T	T:T	C:T	C:T	C:T	T:T	C:T	C:T	C:T	C:T	C:T	C:C	T:T	C:C	C:T	T:T	C:T	C:T	C:T	C:T	T:T	T:T	C:T	C:T	T:T	T:T	C:T	C:C	T:T	T:T	T:T	C:T
0064_SNP447_244	C:C	C:C	C:C	C:T	C:T	C:C	C:T	C:T	C:T	C:T	C:T	C:T	C:C	T:T	C:C	T:T	C:T	C:T	C:T	C:T	T:T	C:C	T:T	C:T	C:C	C:T	C:T	C:T	C:T	C:T	C:C	C:C	C:C	T:T	C:T	T:T	C:T	C:T	C:T	C:T	T:T	C:C	T:T	C:T	C:T	C:T	C:C	T:T	C:T
0065_SNP873_244	T:T	T:T	C:T	C:T	C:T	T:T	C:C	C:C	C:C	C:T	C:T	C:T	C:T	C:C	C:C	C:T	C:T	C:T	T:T	T:T	T:T	C:T	C:T	C:C	T:T	C:T	C:T	C:T	C:T	T:T	C:T	C:T	C:T	C:T	T:T	C:T	T:T	C:T	C:T	T:T	C:T	C:T	C:T	C:T	T:T	C:T	C:T	C:T	T:T
0066_VVI_10992	A:A	A:A	A:A	A:T	T:T	A:T	A:T	A:A	A:T	A:A	A:A	A:A	A:A	A:T	A:A	A:T	A:A	A:A	A:A	A:T	A:A	A:T	A:A	A:A	A:T	A:A	A:A	A:T	A:A	A:A	A:A	A:A	A:A	A:T	A:A	A:T	A:A	A:T	A:T	A:T	A:A	A:A	A:A	A:A	A:A	A:T	T:T	A:T	A:A
0067_SNP1035_226	C:T	C:T	C:T	T:T	T:T	T:T	C:T	C:C	T:T	T:T	T:T	T:T	C:T	T:T	T:T	C:T	T:T	T:T	C:T	C:T	T:T	T:T	C:T	T:T	T:T	C:T	T:T	C:T	T:T	T:T	C:T	C:T	T:T	T:T	C:T	C:T	C:T	T:T	T:T	T:T	C:T	C:T	C:T	T:T	C:C	T:T	T:T	T:T	C:T
0068_SNP1347_100e	A:G	A:G	A:G	G:G	A:G	G:G	A:G	G:G	A:G	A:G	G:G	A:G	A:G	A:G	A:G	G:G	A:G	A:G	G:G	G:G	G:G	A:G	A:A	A:G	G:G	G:G	G:G	A:G	G:G	A:G	G:G	A:A	A:G	A:A	A:G	A:G	A:G	G:G	A:G	A:G	A:G	A:G	G:G	G:G	A:G	G:G	A:A	A:G	A:G
0069_SNP191_100e	C:C	C:C	C:C	C:C	C:T	C:T	C:C	C:C	C:C	C:C	C:C	C:T	C:C	C:C	C:C	C:C	C:C	C:C	C:C	C:C	C:C	C:C	C:C	C:C	C:T	C:C	C:C	C:C	C:C	C:C	C:T	C:C	C:C	C:T	C:C	C:C	C:C	C:C	C:T	C:C	C:C	C:C	C:C	C:C	C:C	C:T	C:C	C:C	C:C
0071_SNP879_308	A:G	A:G	A:G	A:A	G:G	A:G	A:A	G:G	A:G	A:A	A:G	A:A	A:G	A:G	A:G	A:G	A:G	A:G	G:G	A:G	A:A	A:A	A:A	A:G	A:G	G:G	A:G	A:G	A:A	A:G	A:G	A:A	A:G	G:G	A:G	A:G	A:G	A:G	A:G	A:G	A:A	A:G	A:G	A:G	A:G	A:G	A:G	G:G	A:A
0072_VVI_12882e	C:C	T:C	T:T	C:C	C:C	C:C	T:T	T:T	T:T	T:C	T:C	T:T	T:T	T:C	T:C	C:C	T:T	T:T	T:C	T:T	T:C	T:C	T:T	T:T	T:C	T:T	T:T	T:T	T:T	T:C	T:C	T:T	T:T	T:T	T:T	T:C	T:T	T:T	T:T	T:T	T:T	T:C	T:C	T:T	T:T	T:C	T:T	T:C	T:T
0073_SNP1079_58	G:G	G:G	A:G	A:G	A:G	A:G	A:G	G:G	G:G	A:A	A:G	G:G	A:A	A:G	G:G	A:G	G:G	G:G	A:G	A:G	A:G	A:G	A:G	A:G	A:G	A:G	A:G	A:G	A:G	G:G	A:G	A:G	A:G	G:G	A:A	G:G	A:G	G:G	A:G	A:A	A:A	A:G	A:G	A:G	A:G	G:G	A:G	G:G	G:G
0074_SNP1349_174	A:A	A:A	A:G	A:G	A:A	A:A	G:G	A:G	A:G	A:A	A:G	G:G	A:A	G:G	G:G	G:G	G:G	A:G	A:G	A:G	A:G	G:G	A:A	A:G	A:G	A:G	A:G	A:G	A:G	A:G	A:G	A:G	A:G	A:A	A:G	A:G	A:G	G:G	G:G	G:G	A:G	A:G	A:A	G:G	A:A	A:G	A:G	A:G	A:A
0075_SNP197_82e	A:C	A:C	C:C	A:A	C:C	A:C	A:C	A:A	A:A	A:C	C:C	A:C	C:C	A:A	A:A	A:C	A:A	A:C	C:C	A:A	A:C	A:C	A:C	A:C	C:C	A:C	A:C	A:C	A:A	A:A	A:A	C:C	A:C	A:C	A:C	C:C	C:C	C:C	A:C	C:C	C:C	A:C	A:A	C:C	A:C	A:C	A:A	A:C	C:C
0076_SNP581_114e	A:A	A:A	A:G	A:G	G:G	A:G	A:G	A:G	A:G	A:G	A:A	A:G	A:G	G:G	G:G	A:G	A:G	A:G	A:G	A:G	A:A	G:G	G:G	G:G	A:G	A:G	A:G	A:G	A:G	G:G	A:G	A:G	G:G	A:G	A:G	A:G	A:G	G:G	A:G	A:A	A:G	A:G	A:G	A:G	A:G	A:G	G:G	A:G	A:G
0077_SNP895_382e	A:A	A:T	A:T	A:A	A:T	A:T	A:T	T:T	A:T	A:T	A:T	A:T	A:T	A:T	A:A	T:T	A:T	T:T	T:T	A:T	A:A	A:T	A:T	A:A	A:T	A:T	T:T	T:T	A:T	A:T	A:T	T:T	A:T	A:T	A:A	A:T	A:T	T:T	A:A	A:A	A:T	T:T	A:T	A:T	T:T	A:T	A:A	A:T	A:A
0078_VVI_1617	A:C	C:C	C:C	A:C	A:C	C:C	A:C	A:C	C:C	A:C	A:A	A:C	A:C	A:C	C:C	C:C	A:C	C:C	C:C	C:C	A:C	A:C	A:C	A:C	A:C	C:C	A:C	A:C	A:C	A:C	A:C	C:C	A:C	C:C	A:C	C:C	C:C	A:C	A:C	A:C	A:A	C:C	C:C	A:C	A:A	A:C	C:C	C:C	A:C
0079_SNP1119_176	A:A	A:C	A:C	A:C	A:C	A:C	A:A	A:C	A:A	A:C	A:A	C:C	A:C	C:C	A:C	A:C	A:A	C:C	A:C	A:C	A:C	C:C	C:C	A:C	A:C	C:C	A:C	C:C	C:C	C:C	A:C	C:C	C:C	C:C	C:C	A:C	A:C	C:C	A:C	A:C	A:C	C:C	C:C	A:A	A:C	C:C	A:A	A:C	A:A
0080_SNP1399_81e	A:A	A:A	A:A	A:A	A:A	A:A	A:A	A:A	A:A	A:A	A:A	A:A	A:A	A:A	A:A	A:A	A:A	A:A	A:A	A:A	A:A	A:A	A:A	A:A	A:G	A:A	A:A	A:A	A:A	A:A	A:G	A:A	A:A	A:A	A:A	A:A	A:A	A:A	A:A	A:A	A:A	A:A	A:A	A:A	A:A	A:G	A:G	A:A	A:A
0081_SNP227_191e	A:A	A:A	A:C	C:C	A:A	A:A	A:A	A:C	C:C	A:C	A:C	A:C	A:A	C:C	A:C	C:C	A:C	A:C	A:C	A:C	C:C	A:C	A:A	A:C	A:C	A:C	A:A	C:C	A:C	A:C	A:A	A:C	A:C	A:A	A:A	A:A	A:C	A:A	A:A	A:C	A:C	A:A	A:A	C:C	A:C	A:A	A:A	A:C	A:C
0082_SNP593_149e	C:T	C:C	C:T	T:T	T:T	C:T	T:T	C:C	C:T	T:T	T:T	C:T	C:T	C:T	C:T	T:T	C:T	C:C	C:C	C:T	T:T	C:T	C:C	C:C	C:C	C:T	C:T	C:T	C:T	C:T	C:T	T:T	T:T	T:T	C:C	C:T	C:T	T:T	C:T	T:T	C:T	C:T	T:T	C:T	C:T	C:T	C:T	C:T	C:C
0083_SNP945_88	A:A	A:G	A:G	A:A	A:G	A:G	G:G	A:G	A:G	A:A	A:A	A:A	A:A	A:G	G:G	G:G	A:G	A:A	A:G	G:G	A:A	A:G	A:G	G:G	A:A	A:A	A:G	A:G	A:G	A:A	A:G	A:G	A:G	A:G	A:A	A:A	A:A	G:G	A:A	A:G	A:G	A:G	A:A	A:G	G:G	A:G	G:G	G:G	A:A
0084_VVI_9227e	T:T	T:T	T:T	T:T	T:T	T:T	T:A	T:T	T:A	T:T	T:A	T:T	T:T	T:T	T:T	T:T	T:T	T:T	T:T	T:T	T:T	T:T	T:T	T:T	T:T	T:T	T:T	T:T	T:T	T:T	T:T	T:T	T:T	T:A	T:T	T:T	T:A	T:T	T:T	T:T	T:T	T:A	T:T	T:T	T:T	T:T	T:T	T:T	A:A
0085_SNP1127_70	G:T	G:T	G:T	G:G	G:T	G:T	G:T	G:G	G:G	G:G	G:G	G:T	G:T	G:G	T:T	G:G	G:T	G:T	G:G	G:T	G:G	G:T	G:T	G:T	G:T	T:T	G:G	G:T	G:G	G:T	G:T	G:T	G:G	G:T	T:T	G:T	G:T	G:G	G:G	G:G	G:G	G:G	G:T	G:T	G:G	G:G	G:G	G:T	T:T
0086_SNP1411_565e	A:T	T:T	T:T	T:T	T:T	A:T	T:T	T:T	T:T	T:T	T:T	A:T	T:T	A:T	A:A	T:T	T:T	T:T	T:T	T:T	T:T	T:T	T:T	T:T	T:T	T:T	T:T	A:T	T:T	T:T	A:T	T:T	A:T	A:T	T:T	A:T	T:T	T:T	A:T	T:T	T:T	T:T	T:T	T:T	T:T	T:T	T:T	T:T	A:T
0087_SNP259_199e	T:T	T:T	T:T	T:T	T:T	T:T	T:T	A:T	A:T	T:T	A:T	T:T	A:T	A:A	A:T	T:T	A:T	T:T	A:T	A:T	T:T	A:T	A:T	A:T	A:A	T:T	T:T	T:T	T:T	T:T	T:T	T:T	T:T	T:T	A:T	T:T	A:T	T:T	A:T	A:T	A:T	A:T	A:T	A:T	T:T	A:T	T:T	T:T	A:T
0088_SNP613_315	C:T	C:C	C:C	C:C	C:C	C:C	C:C	C:C	C:C	C:T	C:T	C:T	C:C	C:C	C:C	C:C	C:C	C:C	C:C	C:T	C:T	C:C	C:C	C:C	C:T	C:T	C:C	C:C	C:T	C:T	C:T	C:T	C:C	C:C	C:C	C:C	T:T	C:C	C:T	C:T	C:C	C:C	C:C	C:C	C:C	C:C	C:C	C:C	C:T
0089_SNP947_288	G:G	A:G	A:G	G:G	A:G	A:G	A:G	G:G	A:G	A:G	A:A	A:G	A:G	G:G	G:G	A:G	A:G	A:G	A:G	G:G	A:G	A:A	G:G	G:G	A:A	A:G	G:G	A:G	A:G	A:G	A:G	A:G	A:G	A:G	G:G	A:G	A:A	A:G	A:G	G:G	G:G	A:G	A:G	G:G	A:G	A:A	G:G	A:A	G:G
0090_VVI_9920	G:G	A:G	A:G	G:G	A:G	A:G	A:G	A:A	A:A	G:G	A:A	A:A	A:G	A:G	A:A	A:G	A:G	A:G	A:A	A:G	G:G	A:G	G:G	A:G	G:G	G:G	A:A	A:A	G:G	A:G	A:G	A:A	A:A	A:G	G:G	A:G	G:G	A:A	G:G	A:G	A:G	A:A	A:A	A:G	A:G	A:G	A:A	A:G	G:G
0091_SNP1157_64	T:T	T:T	T:T	T:T	A:T	A:T	T:T	T:T	T:T	T:T	T:T	T:T	T:T	T:T	T:T	T:T	T:T	T:T	T:T	T:T	T:T	A:T	T:T	T:T	A:T	T:T	T:T	T:T	T:T	T:T	T:T	T:T	T:T	T:T	T:T	T:T	A:T	A:T	T:T	T:T	T:T	T:T	T:T	T:T	T:T	T:T	T:T	T:T	T:T
0093_SNP269_308e	A:A	A:A	A:G	A:A	A:G	A:G	A:G	A:G	A:G	A:A	A:A	A:G	G:G	A:A	A:G	A:A	A:A	G:G	A:A	G:G	A:A	A:G	A:G	A:A	A:A	A:G	A:G	A:G	A:A	A:G	A:A	A:G	A:G	A:G	A:A	A:G	A:A	G:G	G:G	A:A	A:A	A:G	A:G	A:A	A:G	A:G	A:G	A:A	A:G
0094_SNP697_296	A:A	A:A	A:A	A:A	A:A	A:A	A:A	A:G	A:G	A:A	A:A	A:A	A:A	A:A	G:G	A:A	A:A	A:A	A:A	A:G	A:A	A:G	A:A	A:A	A:A	A:A	A:A	A:G	A:A	A:A	A:A	A:A	A:A	A:A	A:A	A:A	A:A	A:A	A:A	A:A	A:A	A:G	A:A	A:A	A:G	A:G	A:A	A:A	A:A
0095_VVI_10113e	A:G	A:G	A:G	A:G	A:G	A:G	A:A	A:A	G:G	A:G	A:G	A:A	A:G	A:A	A:A	A:G	A:A	A:G	A:G	G:G	A:G	A:A	G:G	G:G	A:A	A:A	A:G	G:G	A:A	A:A	A:G	A:G	A:A	A:G	A:A	A:A	A:A	A:A	A:G	A:G	G:G	A:A	A:A	A:G	A:G	A:A	A:A	A:A	A:G
0070_SNP579_187e	T:T	T:T	T:T	T:T	T:T	T:T	T:T	T:T	T:T	T:T	T:T	T:T	T:T	T:T	T:T	T:T	T:T	T:T	T:T	T:T	T:T	T:T	T:T	T:T	T:T	T:T	T:T	n.d.	T:T	T:T	T:T	T:T	T:T	T:T	T:T	T:T	T:T	T:T	T:T	T:T	T:T	T:T	T:T	T:T	T:T	T:T	T:T	T:T	n.d.
n.d. - not determined
[truncated: 75 more columns]
