# Supplementary material for: Genetic Diversity, Population Structure, and Parentage Analysis of Croatian Grapevine Germplasm
Source: Genes (Basel). 2020 Jul 2;11(7):737. doi: 10.3390/genes11070737 (PMC7397172; doi:10.3390/genes11070737)
Supplement: Supplementary file 1 [file genes-11-00737-s001.zip › Table S9.xlsx]

## Sheet: Table S9
Table S9: Determined chlorotype haplotypes based on 4 cpSSR markers
cpSSR3*	cpSSR5	cpSSR10	ccSSR9	Chlorotype
121	120	128	187	A
121	120	129	186	B
121	120	130	186	C
122	119	129	186	D
122	119	130	186	E
122	120	129	186	F
121	120	129	187	H
* Allele sizes were not corrected for M13 tail
