# Supplementary material for: Genetic Diversity, Population Structure, and Parentage Analysis of Croatian Grapevine Germplasm
Source: Genes (Basel). 2020 Jul 2;11(7):737. doi: 10.3390/genes11070737 (PMC7397172; doi:10.3390/genes11070737)
Supplement: Supplementary file 1 [file genes-11-00737-s001.zip › Table S10.xlsx]

## Sheet: Table S10
Table S10: Genome share of all varieties from the putative Croatian set in each of the five proposed gene pools. Q values > 0.75 are highlighted.
Variety	POP1 (Balkan)	POP2 (Iber)	POP3 (East)	POP4 (Biscay)	POP5 (Gallica)
Lipovina	0.9723	0.0063	0.0071	0.006	0.0083
Stara Brančevka	0.9615	0.0114	0.0099	0.007	0.0102
Moslavac	0.9578	0.008	0.0066	0.0064	0.0212
Kozjak bijeli	0.9566	0.0091	0.0122	0.0089	0.0132
Žumić	0.9503	0.0161	0.0096	0.011	0.013
Žilavka	0.9477	0.0215	0.0161	0.0079	0.0068
Siložder	0.9467	0.012	0.0184	0.0087	0.0142
Kavčina	0.9458	0.0195	0.0102	0.013	0.0115
Bljuzgavac	0.945	0.0128	0.0092	0.0129	0.0201
Plavac mali	0.9437	0.0218	0.0203	0.007	0.0072
Glavanjuša	0.9434	0.0302	0.0144	0.005	0.007
Mirkovača	0.9429	0.0135	0.0118	0.006	0.0258
Ninčuša	0.9411	0.0281	0.016	0.0088	0.006
Krkošija	0.9392	0.0164	0.0156	0.0102	0.0186
Drnekuša mala	0.9326	0.0296	0.0224	0.006	0.0094
Modra kosovina	0.9288	0.021	0.0092	0.0268	0.0142
Dišeća ranina	0.9244	0.02	0.0199	0.0104	0.0253
Vugava b. omiška	0.9231	0.0315	0.0238	0.008	0.0136
Zelenjak c.	0.9223	0.0219	0.0334	0.0154	0.007
Ruža b. II	0.9212	0.0101	0.0193	0.0081	0.0413
Maraština	0.9209	0.0359	0.0194	0.0138	0.01
Crnka	0.9203	0.0221	0.0106	0.0131	0.0339
Belina Hižakovec	0.916	0.007	0.0112	0.0056	0.0602
Trojiščina	0.9148	0.0093	0.0102	0.0143	0.0514
Belina mala	0.9139	0.011	0.0086	0.007	0.0595
Vrškajica	0.9069	0.0319	0.022	0.0214	0.0178
Tanetova Loza	0.905	0.0262	0.0112	0.042	0.0156
Pavicić	0.9023	0.0149	0.0293	0.0235	0.03
Krstčevica	0.894	0.0585	0.0341	0.0079	0.0055
Zlatarica blatska	0.8851	0.025	0.0517	0.0282	0.01
Plavina	0.8838	0.038	0.0391	0.0228	0.0163
Bratkovina Crvena	0.8769	0.0491	0.0188	0.02	0.0352
Žlahtina	0.876	0.0433	0.0194	0.048	0.0133
Beli Debejan	0.8697	0.0454	0.0559	0.0114	0.0176
Sansigot	0.8684	0.0708	0.0238	0.016	0.021
Babica	0.8673	0.0311	0.0604	0.027	0.0142
Debit	0.8652	0.0288	0.0091	0.0642	0.0327
Šemperinka bijela	0.8643	0.0269	0.014	0.0774	0.0174
Kadarun Konavle	0.8613	0.017	0.0573	0.0214	0.043
Bijela Brajdica	0.8611	0.0775	0.0306	0.0163	0.0146
Kleščec	0.8537	0.0232	0.0203	0.0205	0.0823
Plava Lovora	0.8499	0.0847	0.0289	0.0235	0.013
Duranija	0.8413	0.0942	0.0436	0.011	0.01
Rušljin	0.8363	0.0455	0.0351	0.0741	0.009
Bašćan	0.8292	0.1036	0.0353	0.0268	0.005
Mejsko bijelo	0.8244	0.1268	0.0263	0.0114	0.0111
Pršljivka	0.8109	0.0126	0.0124	0.012	0.152
Volarovo	0.8056	0.0269	0.0189	0.0261	0.1225
Dobričić	0.7978	0.0438	0.0648	0.0615	0.0321
Debejan	0.7945	0.1416	0.0442	0.0145	0.0051
Zlatarica vrgorska	0.7941	0.0929	0.0527	0.0288	0.0315
Beretinjok	0.7923	0.1036	0.0605	0.0273	0.0163
Tribidrag	0.7884	0.1069	0.051	0.0216	0.0321
Belina svetokriška	0.7859	0.0136	0.0099	0.0064	0.1842
Prč	0.7722	0.0212	0.1546	0.0304	0.0216
Žutozelen	0.7706	0.1936	0.0169	0.0129	0.006
Ruza b.	0.7705	0.0133	0.0119	0.0154	0.1889
Vranac	0.7495	0.1308	0.0302	0.0591	0.0304
Dolčin	0.7475	0.1534	0.0293	0.0509	0.0189
Privlačka bilina	0.7404	0.042	0.0428	0.0297	0.1451
Šipelj	0.7348	0.0224	0.0098	0.009	0.224
Plavac krčki	0.7322	0.112	0.0697	0.0542	0.0319
Terin	0.7246	0.1043	0.0389	0.1172	0.0149
Unknown purple	0.7233	0.0259	0.01	0.1099	0.1309
Palaruša viška	0.7209	0.0393	0.0394	0.1541	0.0462
Hrvatica	0.7054	0.0276	0.0265	0.2278	0.0128
Ljutun	0.701	0.1316	0.1242	0.0371	0.006
Kraljevina	0.6957	0.0901	0.0301	0.0442	0.1399
Vlaski crljenak Brač	0.6946	0.0375	0.024	0.0684	0.1755
Crljenak viški	0.6834	0.209	0.0615	0.0226	0.0236
Mladenka	0.6825	0.1193	0.1573	0.0328	0.0081
Bumba b. Zaton	0.6724	0.0854	0.0564	0.016	0.1698
Bilan	0.6671	0.0096	0.006	0.006	0.3113
Malvazija istarska	0.6652	0.2922	0.0136	0.0167	0.0123
Pošip c.	0.6641	0.1918	0.1003	0.0216	0.0222
Unknown Matulji	0.663	0.0148	0.1406	0.0517	0.13
Silbijanac	0.6536	0.0266	0.024	0.283	0.0128
Plavčina	0.6515	0.2538	0.0705	0.0113	0.0129
Dugovrst bijeli	0.6513	0.1599	0.0734	0.0167	0.0987
Pošip b.	0.6377	0.2143	0.0857	0.0161	0.0462
Verdić	0.6349	0.0145	0.0617	0.2271	0.0618
Glavinuša	0.6194	0.2951	0.025	0.0174	0.0431
Zadarka	0.6135	0.311	0.0197	0.0276	0.0282
Galac	0.6096	0.2183	0.0894	0.0707	0.012
Cetinka	0.5934	0.2392	0.0398	0.0887	0.0389
Palagružanka	0.5916	0.2432	0.1344	0.023	0.0078
Svjetljak	0.5501	0.0141	0.011	0.0081	0.4167
Ranfol	0.5402	0.0105	0.0069	0.0088	0.4336
Babić	0.5071	0.0398	0.1741	0.0917	0.1873
Vugava crvena omiška	0.5028	0.0436	0.1076	0.0196	0.3264
Svrdlovina crna	0.5017	0.2422	0.065	0.1633	0.0278
Škrlet	0.4473	0.0179	0.01	0.2756	0.2491
Belina šemnička	0.435	0.0074	0.0079	0.007	0.5427
Gustopupica ninska	0.41	0.0495	0.0172	0.0334	0.4899
Unknown pink	0.3989	0.3843	0.0525	0.0964	0.0678
Rudežuša	0.359	0.1875	0.0308	0.0228	0.3999
Brunac	0.3479	0.0367	0.5525	0.0343	0.0286
Šarica Trišnjavica	0.3407	0.4329	0.0995	0.0982	0.0287
Mekuja	0.3283	0.3931	0.0457	0.1028	0.1301
Plavina	0.3115	0.0108	0.0083	0.0083	0.6611
Magrovina	0.2998	0.2017	0.0276	0.1513	0.3195
Divjaka	0.2842	0.0196	0.025	0.6378	0.0334
Plavec žuti	0.2836	0.0087	0.0091	0.008	0.6906
Jarbola	0.271	0.0201	0.3121	0.0316	0.3653
Kurtelaška	0.2314	0.7023	0.0276	0.0255	0.0132
Muškatel	0.2212	0.0815	0.6038	0.0846	0.009
Garganja	0.2167	0.4015	0.0409	0.0137	0.3272
Grk	0.1802	0.1186	0.6229	0.0378	0.0405
Bogdanuša*	0.1625	0.7781	0.0155	0.0359	0.008
Vela pergola	0.1363	0.2175	0.0391	0.5664	0.0407
Bratkovina bijela	0.1005	0.1864	0.4715	0.0169	0.2246
Unknown 6	0.0983	0.0255	0.2721	0.5761	0.028
Cibib	0.0963	0.0156	0.8607	0.0135	0.0139
Kuč	0.0904	0.8065	0.0577	0.0293	0.0161
Krivaja crvena	0.0767	0.0329	0.8668	0.0111	0.0125
Kujundžuša	0.0585	0.1432	0.1606	0.6295	0.0083
Ošljevina	0.0529	0.5115	0.0394	0.0131	0.3831
Frmentum	0.0445	0.7981	0.1065	0.0288	0.022
Belina pikasta	0.0329	0.1021	0.3985	0.4516	0.0148
Vugava	0.032	0.5463	0.0173	0.0417	0.3627
Unknown 4	0.0308	0.0147	0.5527	0.1854	0.2165
Okatica crna	0.0214	0.031	0.2055	0.7296	0.0125
Teran	0.0195	0.0114	0.3672	0.5478	0.0541
Mijajuša	0.0188	0.0141	0.9519	0.006	0.0092
Malvasija župska	0.0121	0.3711	0.013	0.0305	0.5733
Trnjak	0.0099	0.007	0.9598	0.0099	0.0134
Belina starohrvatska	0.0073	0.005	0.0042	0.0048	0.9787
* underlined varieties originate from populations other than POP1 (Balkan)
