# Supplementary material for: Genetic Diversity, Population Structure, and Parentage Analysis of Croatian Grapevine Germplasm
Source: Genes (Basel). 2020 Jul 2;11(7):737. doi: 10.3390/genes11070737 (PMC7397172; doi:10.3390/genes11070737)
Supplement: Supplementary file 1 [file genes-11-00737-s001.zip › Table S11.xlsx]

## Sheet: Table S11
Table S11: AMOVA results and pairwise population ΦPT values
AMOVA
Source	df	SS	MS	Est. Var.	%	ΦPT	P(ΦPT)
Among Populations	4	110533	27633.2	309.17	62	0.619	0.001
Within Populations	450	85514.1	190.03	190.03	38
Total	454	196047	─	499.21	100
Pairwise population ΦPT values
	Balkan	Iber	East	Biscay	Gallica
Balkan	0	0.001	0.001	0.001	0.001
Iber	0.648875	0	0.001	0.001	0.001
East	0.490545	0.406887	0	0.001	0.001
Biscay	0.709542	0.70718	0.588383	0	0.001
Gallica	0.706128	0.800481	0.59887	0.577443	0
ΦPT values below diagonal. Probability, P(rand >= data) based on 999 permutations is shown above diagonal)
