# Supplementary material for: Genetic Diversity, Population Structure, and Parentage Analysis of Croatian Grapevine Germplasm
Source: Genes (Basel). 2020 Jul 2;11(7):737. doi: 10.3390/genes11070737 (PMC7397172; doi:10.3390/genes11070737)
Supplement: Supplementary file 1 [file genes-11-00737-s001.zip › Table S12.xlsx]

## Sheet: Table S12
Table S12: Complete list of Croatian cultivars and other Vitis vinifera cultivars in possible direct (first degree) relationship
Cultivar 1	Cultivar 2	nSSR genotyped/ mismatch	LOD score	Comment	Previously reported
Bljuzgavac	Bajor kék = Augster blau	19/0	12.84	Cultivar 1 is genitor of cultivar 2 [14]	[14]
Bljuzgavac	Lasina	20/0	10.94	Possible only if cultivar 1 is genitor of cultivar 2	[14]
Bljuzgavac	Maren	20/0	11.88	Cultivar 1 is genitor of cultivar 2 [14]	[14]
Bljuzgavac	Unknown (12-E)	20/0	15.3	Possible only if cultivar 1 is genitor of cultivar 2
Bljuzgavac	Sinkavake zlute	19/0	15.35	Cultivar 1 is genitor of cultivar 2 [14]	[14]
Bljuzgavac	Svjetljak	20/0	13.49	Possible only if cultivar 1 is genitor of cultivar 2
Bljuzgavac	Trojišćina	20/0	12.28	Possible only if cultivar 1 is genitor of cultivar 2
Bljuzgavac	Tsulukidzis Tetra	20/0	13.7	Cultivar 1 is genitor of cultivar 2 [14]	[14]
Bljuzgavac	Vékonyhéju	20/0	11.01	Cultivar 1 is genitor of cultivar 2 [14]	[14]
Bljuzgavac	Verdić	19/0	9.7	Possible only if cultivar 1 is genitor of cultivar 2
Bljuzgavac	Žumić	20/0	16.16	Possible only if cultivar 1 is genitor of cultivar 2
Bljuzgavac	Žlahtina	20/0	13.22	Possible only if cultivar 1 is genitor of cultivar 2
Babica	Plavac mali	19/0	16.51		[64]
Babić	Dobričić	20/0	19.07
Babić	Plavac mali	20/0	16.98
Bašćan	Bombino bianco	20/0	12.31
Belina Hižakovec	Kozjak bijeli	19/0	15.42
Belina Mala	Moslavac	20/0	7.63
Belina Mala	Sacy	20/0	9.16
Belina Šemnička	Kozjak bijeli	18/0	12.13	Cultivar 2 is grandparent of cultivar 1
Belina Šemnička	Zrinyi Ilona faux	18/0	10.93	Not possible [14]
Bilan	Laska	20/0	10.33
Bilan	Vugava crvena omiška	20/0	10.08
Bogdanuša	Bombino bianco	20/0	17.22
Bogdanuša	Palagružanka	20/0	11.85
Bombino bianco	Bašćan	20/0	12.31
Bombino bianco	Bogdanuša	20/0	17.22
Bombino bianco	Debejan	19/1	14.96
Bombino bianco	Glavanjuša	20/0	10.68
Bombino bianco	Mladenka	20/0	15.63
Bombino bianco	Moscatello selvatico	20/0	18.52
Bombino bianco	Palaruša viška	20/0	14.39		[14]
Bombino bianco	Uva di Troia	20/0	15.45
Bombino bianco	Žutozelen	19/1	13.61
Bratkovina bijela	Pošip crni	19/0	13.61
Bratkovina crvena	Bljuzgavac	20/0	13.49
Bratkovina crvena	Tsulukidzis Tetra	20/0	10.96
Cetinka	Pošip crni	19/0	11.17
Crljenak viški	Tribidrag	18/0	12.63
Debejan	Bombino bianco	19/0	14.96
Dišeća ranina	Kozjak bijeli	19/0	7.24	Possible only if cultivar 2 is genitor of cultivar 1
Dišeća ranina	Urmi dinka	19/0	10.8
Dobričić	Plavac mali	20/0	22.55
Dobričić	Babić	20/0	19.07
Draganela	Plavčina	20/0	15.22
Drnekuša mala	Plavac mali	20/0	15.66
Garganja	Krkošija	19/0	9.61
Garganja	Žilavka	19/0	10.86	Possible only if cultivar 2 is genitor of cultivar 1
Glavanjuša	Bombino bianco	20/0	10.68
Glavanjuša	Plava lovora	19/0	17.32
Glavanjuša	Plavac mali	20/0	20.41
Glavanjuša	Vugava bijela omiška	19/0	16.69
Grk	Tribidrag	20/0	12.77
Hrvatica	Krkošija	19/0	11.61
Jarbola	Belina starohrvatska *	20/0	9.37
Jarbola	Gueuche noir	20/0	9.39
Kadarun Konavle	Tribidrag	18/0	15.4
Kavčina	Kozjak bijeli	20/0	12.62
Kavčina	Ruža bijela I	20/0	9.9
Klešćec	Argant	20/0	19.87
Klešćec	Škrlet	20/0	13.77
Kozjak bijeli	Belina Hižakovec	19/0	15.42	Possible only if cultivar 1 is genitor of cultivar2
Kozjak bijeli	Dišeća ranina	19/0	7.24	Possible only if cultivar 1 is genitor of cultivar2
Kozjak bijeli	Kavčina	20/0	12.62
Krkošija	Alba imputotato	19/0	16.83
Krkošija	Garganja	19/0	9.61
Krkošija	Hrvatica	19/0	11.61
Kuč	Šarica trišnjavica	20/0	9.95
Lasina	Bljuzgavac	20/0	10.94
Malvazija župska	Belina starohrvatska	20/0	11.45
Maraština	Verdejo blanco	20/0	17.74
Maraština	Malvasia nera di Brindisi	20/0	16.58
Marinkovića grozje	Muškatel	20/0	14.82
Mekuja	Palaruša viška	19/0	17.97
Mijajuša	Ladikino = Psarossyriko	20/0	21.44
Mijajuša	Daphni	20/0	19.14
Mladenka	Bombino bianco	20/0	15.63
Moslavac	Belina Mala	20/0	7.63	Possible only if cultivar 1 is genitor of cultivar 2
Moslavac	Kocsis Pal szilvanija	20/0	16	Cultivar 1 is genitor of cultivar 2 [14]
Moslavac	Balaton kincse	20/0	12.12	Cultivar 1 is genitor of cultivar 2 [14]
Moslavac	Feteasca regala	20/0	14.42	Possible only if cultivar 1 is genitor of cultivar 2 [14]
Moslavac	Francuse	20/0	18.98	Half‐sib [14]
Moslavac	Kovacs Kreger	20/0	13.22	Cultivar 1 is genitor of cultivar 2 [14]
Moslavac	Pršljivka	20/0	13.22	Possible only if cultivar 1 is genitor of cultivar 2
Moslavac	Tökös piros	20/0	9.52	Cultivar 1 is genitor of cultivar 2 [14]
Moslavac	Žilavka	20/0	15.93	not possible [43]
Muškat ruža porečki	Muškat momjanski	19/0	14.07
Unknown purple	Bljuzgavac	20/0	15.3
Ošljevina	Belina starohrvatska	20/0	9.59
Palagružanka	Bogdanuša	20/0	11.85
Palaruša viška	Bombino bianco	20/0	14.39
Palaruša viška	Mekuja	19/0	17.97
Pavicić	Plavac mali	20/0	21.53
Plava lovora	Glavanjuša	19/0	17.32
Plava lovora	Plavac mali	19/0	16.37
Plavac mali	Babica	19/0	16.51
Plavac mali	Babić	20/0	16.98
Plavac mali	Dobričić	20/0	22.55		[64]
Plavac mali	Drnekuša mala	20/0	15.66
Plavac mali	Glavanjuša	20/0	20.41
Plavac mali	Pavicić	20/0	21.53
Plavac mali	Plava lovora	19/0	16.37
Plavac mali	Siložder	20/0	15.24
Plavac mali	Šemperinka bijela	18/0	16.1
Plavac mali	Tribidrag	20/0	11.4		[64]
Plavac mali	Vugava b. omiška	19/0	17.87
Plavac mali	Zelenjak	20/0	18.64
Plavčina	Draganela	20/0	15.22
Plavec žuti	Bajor kék = Augster blau	20/0	11	Half‐sib
Plavina	Lipovina	18/0	14.19	Not possible [43]
Plavina istarska	Gros Bec	20/0	10.26	Not possible [14]
Plavina istarska	Séréneze	20/0	9.75	Not possible [14]
Plavina istarska	Tsulukidzis Tetra	20/0	18.26	Half-sib
Pošip crni	Bratkovina bijela	19/0	13.61
Pošip crni	Cetinka	19/0	11.17
Pošip crni	Vugava bijela omiška	19/0	11.38
Pršljivka	Alba imputotato	20/0	11.28
Pršljivka	Francuse	20/0	12.89
Pršljivka	Köver Szölö faux	20/0	12.1
Pršljivka	Moslavac	20/0	13.22
Pršljivka	Ruža bijela II	20/0	8.77
Pršljivka	Žilavka	20/0	10.89
Ranfol	Petit Meslier	20/0	8.92	Half‐sib [14]
Ruža bijela I	Kavčina	20/0	9.9
Ruža bijela II	Alba imputotato	20/0	18.12
Ruža bijela II	Pršljivka	20/0	8.77
Sansigot	Tribidrag	20/0	13.87
Silbijanac	Alba imputotato	20/0	17.97
Siložder	Plavac mali	20/0	15.24
Sokol	Lival	20/0	15.89	Cultivar 1 is genitor of cultivar 2 [14]
Sokol	Palestina Oberlin I	20/0	16.58	Cultivar 1 is genitor of cultivar 2 [14]
Sokol	Tempranilla blanca = Santa Magdalena	20/0	17.41	Half‐sib [14]
Šarica trišnjavica	Kuč	20/0	9.95
Šemperinka bijela	Plavac	18/0	16.1
Škrlet	Argant	20/0	18.17
Škrlet	Klešćec	20/0	13.77
Teran	Barbera	17/0	6.05
Teran	Greco nero	20/0	19.77
Tribidrag	Calzin	20/0	13.73
Tribidrag	Crljenak viški	18/0	12.63
Tribidrag	Grk	20/0	12.77		[65]
Tribidrag	Kadarun Konavle	18/0	15.4
Tribidrag	Plavac mali	20/0	11.4		[64]
Tribidrag	Sansigot	20/0	13.87
Tribidrag	Vranac	20/0	15.91		[65]
Trojišćina	Bljuzgavac	20/0	12.28
Verdić	Bljuzgavac	19/0	9.7
Volovina	Ciliegiolo	20/0	14.22	Cultivar 1 is genitor of cultivar 2 [14]
Volovina	Mouchketny faux	18/0	13.84	Cultivar 1 is genitor of cultivar 2 [14]
Volovina	Muscat Vira	20/0	12.98	Half‐sib [14]
Volovina	Unknown (12-E)	19/0	11.72	Possible only if cultivar 1 is genitor of cultivar 2
Volovina	Noir hâtif de Marseille	20/0	10.47	Cultivar 1 is genitor of cultivar 2 [14]
Volovina	Org tokos	19/0	9.41	Cultivar 1 is genitor of cultivar 2 [14]
Vranac	Tribidrag	20/0	15.91
Vugava bijela omiška	Glavanjuša	19/0	16.69
Vugava bijela omiška	Plavac mali	19/0	17.87
Vugava bijela omiška	Pošip crni	19/0	11.38
Vugava crvena omiška	Bilan	20/0	10.08
Zelenjak	Plavac mali	20/0	18.64
Zlatarica blatska	Alba imputotato	20/0	10.69
Žilavka	Alba imputotato	20/0	17.87
Žilavka	Garganja	20/0	9.61	Possible only if cultivar 1 is genitor of cultivar 2
Žilavka	Moslavac	20/0	15.93	Not possible [43]
Žilavka	Pršljivka	20/0	10.89
Žlahtina	Bljuzgavac	20/0	13.22
Žumić	Bljuzgavac	20/0	16.16
Žutozelen	Bombino bianco	19/0	13.61
*All possible parent offspring relationships are not presented for 'Belina starohrvatska' (syn. 'Gouais blanc'), only those related to Croatian cultivars. For more info on its progeny, consult e.g. [14]
